# Supplementary material for: Combined activation of MAP kinase pathway and β-catenin signaling cause deep penetrating nevi
Source: Nat Commun. 2017 Sep 21;8:644. doi: 10.1038/s41467-017-00758-3 (PMC5608693; doi:10.1038/s41467-017-00758-3)
Supplement: Supplementary file 2 — Supplementary Data 1 [file 41467_2017_758_MOESM2_ESM.xlsx]

## Sheet: version2-BaitIntervals
Bait Intervals for version 1 of targeted sequencing platform (hg19).
chr1	1508982	1509154
chr1	2407979	2408183
chr1	2409867	2410095
chr1	2411124	2411451
chr1	2411575	2411784
chr1	2415835	2416097
chr1	2418293	2418472
chr1	2418561	2418846
chr1	2418987	2419185
chr1	2420595	2420846
chr1	2421148	2421341
chr1	2422584	2422802
chr1	2426244	2426422
chr1	2426871	2427049
chr1	2427998	2428175
chr1	2428225	2428479
chr1	2428889	2429083
chr1	2429915	2430119
chr1	2430127	2430312
chr1	2430472	2430703
chr1	2431022	2431202
chr1	2433503	2433878
chr1	2435319	2436685
chr1	3003378	3003530
chr1	4510013	4510179
chr1	6011254	6011428
chr1	7503171	7503355
chr1	9032923	9033104
chr1	10517837	10517977
chr1	11167451	11167630
chr1	11168191	11168371
chr1	11169289	11169470
chr1	11169647	11169824
chr1	11172845	11173024
chr1	11174328	11174549
chr1	11174810	11174986
chr1	11175392	11175570
chr1	11177005	11177187
chr1	11181253	11181456
chr1	11181985	11182210
chr1	11184504	11184720
chr1	11186627	11186882
chr1	11187019	11187237
chr1	11187634	11187899
chr1	11188013	11188214
chr1	11188464	11188644
chr1	11188863	11189042
chr1	11189743	11189930
chr1	11190534	11190864
chr1	11193085	11193287
chr1	11194360	11194554
chr1	11199313	11199514
chr1	11199543	11199749
chr1	11204657	11204846
chr1	11204967	11205140
chr1	11206683	11206861
chr1	11210131	11210310
chr1	11217157	11217373
chr1	11227440	11227613
chr1	11259263	11259494
chr1	11259549	11259797
chr1	11264566	11264797
chr1	11269322	11269545
chr1	11270815	11270998
chr1	11272318	11272564
chr1	11272801	11273003
chr1	11273409	11273657
chr1	11276150	11276328
chr1	11288675	11289013
chr1	11290935	11291136
chr1	11291309	11291528
chr1	11292437	11292620
chr1	11293403	11293572
chr1	11294152	11294353
chr1	11297853	11298136
chr1	11298409	11298707
chr1	11300322	11300638
chr1	11301559	11301779
chr1	11303119	11303391
chr1	11307633	11308191
chr1	11313847	11314070
chr1	11315997	11316280
chr1	11316938	11317256
chr1	11318495	11318684
chr1	11319253	11319500
chr1	12042648	12042826
chr1	13801714	13801869
chr1	15011427	15011610
chr1	16517098	16517252
chr1	18026102	18026277
chr1	19504014	19504193
chr1	21016505	21016620
chr1	22404949	22405110
chr1	22408149	22408336
chr1	22412889	22412991
chr1	22412995	22413069
chr1	22413114	22413393
chr1	22416382	22416560
chr1	22417869	22417967
chr1	22502229	22502411
chr1	24013255	24013394
chr1	25508090	25508217
chr1	27004238	27004416
chr1	27022844	27024053
chr1	27056095	27056381
chr1	27057591	27058133
chr1	27059118	27059315
chr1	27087297	27087623
chr1	27087818	27088000
chr1	27088591	27088838
chr1	27089417	27089799
chr1	27092665	27092892
chr1	27092898	27093089
chr1	27094234	27094520
chr1	27097558	27097853
chr1	27098939	27099160
chr1	27099251	27099517
chr1	27099787	27100190
chr1	27100204	27100425
chr1	27100768	27101730
chr1	27102021	27102233
chr1	27105462	27105686
chr1	27105711	27107268
chr1	28517000	28517188
chr1	30037550	30037731
chr1	31501973	31502156
chr1	33008168	33008299
chr1	34500358	34500529
chr1	36002678	36002868
chr1	37501883	37502060
chr1	39038788	39038973
chr1	40362994	40363676
chr1	40366439	40367601
chr1	40531608	40531782
chr1	42005511	42005697
chr1	43501262	43501430
chr1	43814884	43815057
chr1	43817887	43818015
chr1	43818138	43818482
chr1	45003513	45003692
chr1	45286267	45286455
chr1	45287888	45288373
chr1	45288693	45289091
chr1	45291871	45292089
chr1	45292118	45292455
chr1	45292526	45293012
chr1	45293027	45293421
chr1	45293475	45293900
chr1	45293920	45294123
chr1	45294131	45294341
chr1	45294598	45295016
chr1	45295026	45295465
chr1	45295529	45295738
chr1	45296471	45296747
chr1	45297326	45297510
chr1	45297591	45297761
chr1	45297777	45298048
chr1	45307467	45307750
chr1	45308470	45308651
chr1	45794926	45795133
chr1	45796108	45796291
chr1	45796804	45797038
chr1	45797040	45797254
chr1	45797281	45797551
chr1	45797627	45798185
chr1	45798197	45798697
chr1	45798707	45799314
chr1	45800012	45800221
chr1	45805500	45805997
chr1	46505218	46505408
chr1	48012653	48012833
chr1	49507961	49508144
chr1	51007030	51007211
chr1	51435989	51436193
chr1	51439516	51439974
chr1	52505291	52505421
chr1	54036864	54037051
chr1	55501052	55501231
chr1	57001708	57001891
chr1	58500167	58500346
chr1	59247700	59248774
chr1	60020237	60020422
chr1	61503949	61504133
chr1	63005349	63005535
chr1	64510191	64510377
chr1	65300194	65300370
chr1	65301029	65301218
chr1	65301733	65301927
chr1	65303567	65303814
chr1	65304099	65304301
chr1	65305236	65305513
chr1	65306878	65307057
chr1	65307087	65307318
chr1	65309699	65309931
chr1	65310386	65310597
chr1	65311147	65311360
chr1	65312279	65312466
chr1	65313178	65313394
chr1	65316440	65316628
chr1	65321145	65321417
chr1	65323291	65323491
chr1	65325737	65325977
chr1	65330420	65330687
chr1	65332499	65332925
chr1	65334942	65335190
chr1	65339004	65339242
chr1	65344660	65344865
chr1	65348909	65349196
chr1	65351844	65352021
chr1	66049015	66049196
chr1	67518663	67518843
chr1	69023078	69023263
chr1	70505362	70505543
chr1	72003230	72003414
chr1	73529329	73529513
chr1	75001392	75001577
chr1	76503758	76503950
chr1	78013724	78013905
chr1	79506103	79506234
chr1	81003332	81003522
chr1	82510863	82511043
chr1	84011643	84011818
chr1	85502695	85502881
chr1	87030724	87030912
chr1	88518840	88519023
chr1	90000112	90000296
chr1	91501332	91501521
chr1	93003704	93003889
chr1	94500341	94500515
chr1	96018415	96018599
chr1	97528357	97528537
chr1	97915517	97915702
chr1	97981294	97981477
chr1	98164994	98165167
chr1	98348785	98348969
chr1	99009452	99009634
chr1	100500495	100500678
chr1	102001151	102001334
chr1	103507285	103507467
chr1	105029301	105029482
chr1	106510773	106510953
chr1	108002282	108002470
chr1	109503935	109504108
chr1	111034795	111034974
chr1	112523548	112523742
chr1	115251103	115251299
chr1	115252139	115252380
chr1	115253416	115253601
chr1	115254714	115254890
chr1	115256366	115256633
chr1	115257467	115257641
chr1	115258618	115258815
chr1	116696983	116697175
chr1	116706502	116706644
chr1	117009894	117010079
chr1	118500926	118501113
chr1	120075568	120075749
chr1	120457878	120459353
chr1	120460233	120460424
chr1	120460978	120461205
chr1	120461880	120462272
chr1	120462800	120463052
chr1	120464283	120464455
chr1	120464804	120465107
chr1	120465208	120465439
chr1	120466206	120466640
chr1	120467873	120468468
chr1	120469070	120469252
chr1	120471546	120471864
chr1	120478040	120478259
chr1	120479851	120480123
chr1	120480430	120480672
chr1	120483123	120483416
chr1	120484099	120484411
chr1	120490987	120491219
chr1	120491580	120491784
chr1	120493292	120493495
chr1	120496114	120496340
chr1	120497610	120497892
chr1	120501965	120502160
chr1	120506145	120506467
chr1	120508023	120508221
chr1	120508948	120509142
chr1	120510001	120510286
chr1	120510645	120510891
chr1	120512083	120512396
chr1	120529528	120529733
chr1	120539570	120539974
chr1	120547897	120548248
chr1	120572470	120572622
chr1	120611883	120612051
chr1	144896905	144897084
chr1	144901163	144901344
chr1	144931255	144931584
chr1	145436720	145436893
chr1	145438914	145439103
chr1	145441419	145441604
chr1	145485697	145485878
chr1	145487778	145487968
chr1	145491580	145491769
chr1	145518081	145518254
chr1	145521594	145521734
chr1	145522460	145522646
chr1	145533390	145533577
chr1	147000552	147000740
chr1	149817796	149817980
chr1	150015165	150015336
chr1	150549805	150549982
chr1	150550670	150550995
chr1	150551299	150552026
chr1	151509665	151509850
chr1	153123497	153123684
chr1	154499955	154500144
chr1	156025060	156025247
chr1	156785523	156785709
chr1	156811823	156812093
chr1	156830676	156830968
chr1	156834095	156835085
chr1	156835301	156835395
chr1	156835421	156836222
chr1	156836226	156837303
chr1	156837714	156838813
chr1	156839156	156840085
chr1	156840171	156841076
chr1	156841196	156842024
chr1	156842034	156842387
chr1	156842391	156842479
chr1	156842990	156845495
chr1	156845516	156846786
chr1	156846951	156849183
chr1	156849736	156849980
chr1	156851199	156851469
chr1	157520346	157520525
chr1	159003191	159003380
chr1	160509908	160510093
chr1	161514442	161514616
chr1	162004347	162004532
chr1	162688793	162688979
chr1	162722833	162723024
chr1	162724363	162724683
chr1	162724899	162725127
chr1	162725402	162725591
chr1	162729535	162729804
chr1	162730949	162731281
chr1	162735721	162735902
chr1	162736967	162737184
chr1	162740045	162740334
chr1	162741762	162742064
chr1	162743211	162743417
chr1	162745391	162745662
chr1	162745878	162746194
chr1	162748318	162748552
chr1	162749865	162750070
chr1	163508103	163508280
chr1	165000743	165000879
chr1	166512578	166512759
chr1	167906099	167906278
chr1	169645091	169645280
chr1	171003997	171004182
chr1	172501707	172501882
chr1	174021131	174021312
chr1	175501247	175501426
chr1	177003923	177004098
chr1	178501478	178501660
chr1	179076800	179078601
chr1	179079363	179079620
chr1	179081390	179081566
chr1	179083961	179084198
chr1	179086422	179086688
chr1	179087672	179087929
chr1	179089268	179089441
chr1	179090679	179091037
chr1	179095457	179095835
chr1	179100391	179100649
chr1	179102375	179102561
chr1	179112018	179112213
chr1	179198326	179198565
chr1	180001173	180001362
chr1	181510596	181510782
chr1	183012330	183012517
chr1	183441669	183441848
chr1	183481886	183481951
chr1	183481956	183482067
chr1	183484990	183485150
chr1	183486776	183486992
chr1	183495714	183495935
chr1	183497053	183497213
chr1	183497975	183498200
chr1	183498511	183498698
chr1	183502248	183502497
chr1	183502759	183502994
chr1	183506218	183506399
chr1	183507448	183507625
chr1	183510072	183510272
chr1	183511174	183511659
chr1	183513436	183513662
chr1	183514017	183514483
chr1	183515049	183515510
chr1	183516186	183516416
chr1	183518282	183518460
chr1	183518849	183519093
chr1	183519837	183520095
chr1	183520130	183520360
chr1	183520902	183522369
chr1	184505595	184505778
chr1	186011158	186011329
chr1	187500236	187500374
chr1	189045351	189045536
chr1	190506444	190506621
chr1	192001139	192001291
chr1	193091281	193091497
chr1	193094191	193094372
chr1	193099240	193099419
chr1	193104454	193104758
chr1	193107161	193107335
chr1	193110955	193111222
chr1	193116945	193117134
chr1	193119371	193119549
chr1	193121442	193121627
chr1	193172850	193173032
chr1	193181113	193181295
chr1	193181465	193181643
chr1	193202068	193202312
chr1	193205333	193205523
chr1	193218810	193219036
chr1	193219724	193219907
chr1	193502647	193502824
chr1	195020042	195020218
chr1	196500466	196500643
chr1	198001432	198001609
chr1	199518774	199518951
chr1	201012054	201012235
chr1	202526636	202526823
chr1	204078712	204078893
chr1	204494597	204494761
chr1	204495424	204495600
chr1	204499759	204499977
chr1	204501247	204501436
chr1	204506493	204506670
chr1	204507286	204507470
chr1	204511861	204512106
chr1	204513612	204513842
chr1	204515867	204516050
chr1	204518190	204518835
chr1	205509302	205509470
chr1	206646516	206646699
chr1	206647624	206647845
chr1	206648157	206648373
chr1	206649469	206649742
chr1	206649971	206650208
chr1	206651037	206651241
chr1	206651453	206651715
chr1	206652235	206652511
chr1	206653144	206653487
chr1	206653731	206653922
chr1	206658273	206658450
chr1	206658481	206658679
chr1	206661187	206661371
chr1	206664068	206664245
chr1	206664926	206665115
chr1	206666306	206666492
chr1	206666549	206666729
chr1	206667212	206667373
chr1	206669360	206669552
chr1	207014664	207014845
chr1	208504152	208504329
chr1	210000968	210001151
chr1	211520265	211520440
chr1	214503450	214503634
chr1	216000890	216001065
chr1	217510051	217510235
chr1	219007275	219007460
chr1	220505756	220505930
chr1	222015574	222015750
chr1	223501063	223501243
chr1	225060121	225060309
chr1	226523357	226523540
chr1	228028953	228029129
chr1	229514705	229514895
chr1	231002805	231002979
chr1	232515277	232515457
chr1	234007506	234007690
chr1	235543287	235543475
chr1	237008425	237008600
chr1	238504471	238504648
chr1	240002523	240002704
chr1	241511521	241511697
chr1	243026250	243026439
chr1	243662965	243663154
chr1	243668495	243668680
chr1	243675572	243675743
chr1	243708757	243708938
chr1	243715976	243716279
chr1	243726967	243727189
chr1	243736218	243736388
chr1	243776909	243777060
chr1	243778332	243778513
chr1	243800859	243801066
chr1	243809145	243809372
chr1	243828023	243828201
chr1	243858853	243859053
chr1	244006347	244006535
chr1	244499986	244500173
chr1	246007720	246007902
chr1	247511540	247511712
chr1	249066223	249066405
chr2	1520801	1520988
chr2	3002926	3003111
chr2	4504861	4505009
chr2	6003883	6004072
chr2	7511256	7511439
chr2	8178637	8178826
chr2	9003180	9003319
chr2	10513458	10513636
chr2	12002743	12002924
chr2	13620454	13620641
chr2	15019481	15019637
chr2	16082132	16082989
chr2	16085563	16086252
chr2	16504700	16504818
chr2	18013032	18013217
chr2	19514228	19514417
chr2	21001301	21001478
chr2	22505639	22505809
chr2	24024602	24024774
chr2	25457101	25457317
chr2	25458529	25458722
chr2	25459743	25459926
chr2	25461950	25462122
chr2	25463121	25463354
chr2	25463452	25463627
chr2	25464382	25464608
chr2	25466712	25466896
chr2	25466977	25467231
chr2	25467362	25467552
chr2	25468060	25468248
chr2	25468812	25469213
chr2	25469437	25469679
chr2	25469873	25470058
chr2	25470410	25470644
chr2	25470859	25471140
chr2	25472463	25472646
chr2	25475011	25475213
chr2	25497759	25497987
chr2	25498293	25498474
chr2	25504282	25505616
chr2	25509813	25509996
chr2	25522961	25523150
chr2	25536716	25536891
chr2	27020642	27020821
chr2	28503508	28503688
chr2	29416040	29416809
chr2	29419582	29419757
chr2	29420356	29420579
chr2	29429983	29430167
chr2	29432600	29432784
chr2	29436799	29436975
chr2	29443521	29443738
chr2	29445139	29445512
chr2	29446153	29448463
chr2	29449738	29449977
chr2	29450388	29450572
chr2	29451696	29451967
chr2	29455120	29455346
chr2	29456376	29456599
chr2	29462493	29462725
chr2	29473920	29474172
chr2	29497910	29498127
chr2	29498217	29498403
chr2	29519699	29519960
chr2	29541115	29541306
chr2	29543565	29543782
chr2	29551164	29551382
chr2	29606545	29606763
chr2	29754727	29755019
chr2	29917661	29917911
chr2	29940389	29940595
chr2	30002879	30003054
chr2	30142807	30143557
chr2	31502362	31502527
chr2	33012084	33012264
chr2	34505386	34505573
chr2	36002765	36002923
chr2	37501088	37501277
chr2	38298106	38298286
chr2	39015881	39016058
chr2	40508193	40508378
chr2	42012058	42012242
chr2	43500546	43500733
chr2	45004236	45004423
chr2	46501288	46501460
chr2	47630276	47630576
chr2	47635530	47635724
chr2	47637213	47637535
chr2	47639499	47639741
chr2	47641358	47641566
chr2	47643415	47643603
chr2	47656831	47657104
chr2	47672657	47672825
chr2	47690119	47690324
chr2	47693772	47693976
chr2	47698049	47698231
chr2	47702139	47702437
chr2	47703454	47703744
chr2	47705361	47705691
chr2	47707780	47708038
chr2	47709868	47710112
chr2	48008154	48008335
chr2	48010322	48010657
chr2	48018014	48018293
chr2	48022983	48023239
chr2	48025698	48028306
chr2	48030506	48030861
chr2	48031994	48032201
chr2	48032743	48032888
chr2	48033293	48033524
chr2	48033537	48033790
chr2	48033904	48034038
chr2	49508095	49508271
chr2	51020489	51020669
chr2	52507029	52507181
chr2	54048292	54048432
chr2	55516447	55516630
chr2	57011079	57011257
chr2	58386820	58386989
chr2	58501230	58501414
chr2	60001203	60001376
chr2	61108881	61109061
chr2	61118768	61118996
chr2	61121477	61121719
chr2	61128072	61128256
chr2	61143998	61144187
chr2	61145275	61145462
chr2	61145504	61145776
chr2	61147112	61147287
chr2	61147641	61147825
chr2	61148848	61149655
chr2	61511955	61512116
chr2	63006564	63006751
chr2	64518884	64519070
chr2	66007004	66007181
chr2	67241072	67241256
chr2	67520568	67520757
chr2	69008012	69008152
chr2	70514906	70515087
chr2	72017080	72017249
chr2	73517580	73517764
chr2	75043456	75043635
chr2	76508232	76508413
chr2	78017851	78018044
chr2	79516475	79516616
chr2	81002414	81002599
chr2	82511447	82511627
chr2	84011312	84011488
chr2	85509576	85509761
chr2	88300870	88300973
chr2	88509967	88510151
chr2	95578089	95578278
chr2	95579493	95579669
chr2	95613514	95613697
chr2	95624378	95624562
chr2	96166341	96166525
chr2	96808857	96809813
chr2	96809845	96810146
chr2	96810448	96811208
chr2	97594007	97594182
chr2	99055741	99055928
chr2	100515997	100516183
chr2	102010547	102010732
chr2	103518103	103518281
chr2	105001209	105001383
chr2	106502956	106503135
chr2	108027851	108028034
chr2	109540823	109541009
chr2	111395499	111395685
chr2	112641631	112641815
chr2	113763352	113763698
chr2	113764127	113764346
chr2	113765361	113765648
chr2	114017436	114017616
chr2	115514160	115514342
chr2	117008208	117008393
chr2	118503897	118504083
chr2	120014580	120014739
chr2	121549851	121550026
chr2	123000325	123000509
chr2	124503447	124503628
chr2	126007336	126007513
chr2	127504020	127504206
chr2	128065107	128065412
chr2	128066109	128066375
chr2	128072278	128072479
chr2	128075155	128075370
chr2	128075695	128075928
chr2	128079570	128079860
chr2	128081427	128081603
chr2	128081682	128081865
chr2	128083257	128083420
chr2	128084231	128084417
chr2	128087439	128087624
chr2	128087918	128088114
chr2	128093399	128093574
chr2	128095237	128095425
chr2	128096460	128096659
chr2	128100607	128100786
chr2	129007747	129007935
chr2	130512710	130512897
chr2	132129062	132129243
chr2	133512885	133513062
chr2	135000195	135000381
chr2	136500184	136500363
chr2	138011853	138012037
chr2	139519429	139519618
chr2	144005800	144005986
chr2	145528526	145528704
chr2	147023036	147023216
chr2	148512225	148512413
chr2	150001718	150001908
chr2	151505696	151505855
chr2	153031432	153031614
chr2	154509510	154509658
chr2	156001791	156001963
chr2	157503933	157504115
chr2	159040086	159040222
chr2	160514429	160514565
chr2	162013008	162013196
chr2	163509519	163509702
chr2	165004369	165004557
chr2	166500176	166500359
chr2	168002277	168002462
chr2	169515390	169515568
chr2	170010886	170011075
chr2	171002074	171002252
chr2	172291040	172291240
chr2	172512584	172512739
chr2	174003493	174003682
chr2	175510289	175510478
chr2	177000368	177000547
chr2	178504877	178505063
chr2	180008400	180008584
chr2	181516452	181516634
chr2	183000336	183000516
chr2	184500368	184500551
chr2	186010594	186010782
chr2	187516302	187516466
chr2	189008201	189008384
chr2	190508058	190508247
chr2	192002460	192002568
chr2	193522020	193522205
chr2	195027014	195027200
chr2	196506705	196506819
chr2	198015910	198016093
chr2	198267444	198267549
chr2	199510369	199510550
chr2	201017827	201018002
chr2	202506946	202507130
chr2	204002870	204003055
chr2	205523683	205523867
chr2	206652201	206652385
chr2	207008732	207008911
chr2	208534860	208535017
chr2	209101745	209101914
chr2	209103743	209103977
chr2	209104536	209104769
chr2	209106663	209106903
chr2	209108096	209108363
chr2	209110008	209110181
chr2	209113043	209113415
chr2	209116103	209116305
chr2	210000363	210000542
chr2	211502968	211503153
chr2	212248295	212248816
chr2	212251544	212251909
chr2	212252595	212252775
chr2	212285112	212285376
chr2	212286680	212286867
chr2	212288826	212288917
chr2	212288920	212289053
chr2	212293068	212293249
chr2	212295620	212295862
chr2	212426577	212426845
chr2	212483850	212484024
chr2	212488597	212488799
chr2	212495132	212495346
chr2	212522413	212522592
chr2	212529994	212530231
chr2	212537835	212538023
chr2	212543725	212543941
chr2	212566641	212566926
chr2	212568772	212568960
chr2	212569991	212570159
chr2	212576723	212576939
chr2	212578205	212578388
chr2	212587066	212587297
chr2	212589746	212589951
chr2	212615296	212615474
chr2	212652697	212652904
chr2	212812102	212812375
chr2	212989423	212989666
chr2	213009635	213009761
chr2	213403111	213403300
chr2	214511921	214512108
chr2	215593362	215593770
chr2	215595087	215595263
chr2	215609740	215609891
chr2	215610399	215610610
chr2	215617121	215617310
chr2	215632174	215632406
chr2	215633899	215634071
chr2	215645234	215646246
chr2	215656971	215657189
chr2	215661715	215661899
chr2	215674084	215674321
chr2	216005848	216005984
chr2	216974068	216974251
chr2	216977687	216977883
chr2	216981335	216981598
chr2	216982396	216982577
chr2	216983719	216983925
chr2	216986735	216987004
chr2	216990598	216990790
chr2	216992207	216992429
chr2	216995546	216995741
chr2	216996980	216997159
chr2	217001760	217001978
chr2	217002760	217002941
chr2	217005862	217006071
chr2	217012754	217013031
chr2	217024776	217024921
chr2	217026635	217026822
chr2	217054899	217055093
chr2	217057308	217057483
chr2	217059575	217059757
chr2	217068983	217069168
chr2	217069821	217069996
chr2	217524341	217524532
chr2	219015613	219015739
chr2	220513947	220514120
chr2	222015801	222015957
chr2	223065841	223066193
chr2	223066594	223066942
chr2	223084807	223085110
chr2	223085890	223086134
chr2	223096749	223097040
chr2	223158362	223158544
chr2	223158772	223159043
chr2	223160196	223160408
chr2	223161645	223161966
chr2	223163190	223163380
chr2	223520684	223520872
chr2	223845879	223846029
chr2	225020709	225020897
chr2	226500095	226500278
chr2	228001975	228002156
chr2	229506205	229506391
chr2	231550373	231550559
chr2	232526586	232526770
chr2	233599826	233600013
chr2	233612278	233612481
chr2	233613647	233613821
chr2	233620921	233621068
chr2	233625167	233625337
chr2	233626024	233626209
chr2	233641053	233641239
chr2	233651811	233652066
chr2	233655356	233655662
chr2	233655671	233655912
chr2	233655921	233656190
chr2	233659407	233659677
chr2	233660720	233660959
chr2	233671151	233671400
chr2	233674378	233674566
chr2	233675937	233676093
chr2	233677053	233677236
chr2	233680297	233680485
chr2	233681529	233681774
chr2	233684487	233684729
chr2	233697520	233697769
chr2	233704507	233704708
chr2	233708705	233708913
chr2	233708919	233709000
chr2	233709057	233709263
chr2	233710395	233710625
chr2	233712010	233712318
chr2	233714924	233715157
chr2	233721440	233721626
chr2	234087657	234087843
chr2	234590460	234590616
chr2	234590873	234591053
chr2	234665560	234665857
chr2	234668783	234668965
chr2	234669047	234669229
chr2	234669522	234669704
chr2	235501200	235501378
chr2	237006848	237006962
chr2	238567529	238567708
chr2	240000229	240000390
chr2	241713512	241713698
chr3	1511082	1511272
chr3	3016188	3016381
chr3	4532071	4532249
chr3	6005072	6005260
chr3	7502163	7502350
chr3	9005451	9005629
chr3	10183481	10183898
chr3	10185619	10185802
chr3	10188146	10188345
chr3	10189357	10189503
chr3	10189820	10189996
chr3	10191419	10191675
chr3	10514416	10514598
chr3	12009726	12009915
chr3	12625962	12626192
chr3	12626291	12626509
chr3	12626571	12626786
chr3	12627130	12627332
chr3	12629012	12629196
chr3	12632242	12632487
chr3	12633148	12633328
chr3	12641140	12642157
chr3	12642345	12643930
chr3	12644090	12644525
chr3	12644700	12644826
chr3	12644835	12646753
chr3	12647065	12648043
chr3	12648480	12648875
chr3	12649465	12650434
chr3	12650677	12650868
chr3	12653394	12653593
chr3	12659964	12660259
chr3	13669047	13669233
chr3	15004561	15004750
chr3	16502109	16502287
chr3	17077170	17077344
chr3	18001976	18002163
chr3	19516158	19516339
chr3	21016845	21017033
chr3	22505662	22505835
chr3	24000966	24001146
chr3	25512765	25512944
chr3	27004266	27004453
chr3	28500235	28500420
chr3	30003713	30003889
chr3	30648320	30648501
chr3	30664627	30664804
chr3	30686189	30686441
chr3	30691717	30691986
chr3	30713075	30713966
chr3	30715542	30715777
chr3	30729821	30730040
chr3	30732861	30733124
chr3	31503977	31504150
chr3	33012469	33012612
chr3	34504520	34504699
chr3	36000514	36000693
chr3	37034989	37035184
chr3	37038053	37038230
chr3	37042396	37042574
chr3	37045826	37046015
chr3	37048420	37048603
chr3	37050277	37050432
chr3	37053231	37053410
chr3	37053444	37053625
chr3	37055872	37056062
chr3	37058944	37059126
chr3	37061746	37061986
chr3	37067113	37067528
chr3	37070224	37070458
chr3	37081657	37081822
chr3	37083689	37083873
chr3	37088955	37089206
chr3	37089955	37090136
chr3	37090344	37090548
chr3	37091924	37092180
chr3	37523800	37523977
chr3	37627014	37627195
chr3	39006271	39006461
chr3	40510060	40510235
chr3	41265465	41265649
chr3	41265967	41266277
chr3	41266391	41266726
chr3	41266770	41267378
chr3	41268679	41268878
chr3	41274779	41275379
chr3	41275579	41275825
chr3	41277165	41277362
chr3	41277787	41278017
chr3	41278026	41278235
chr3	41279439	41279623
chr3	41280575	41280862
chr3	42041531	42041709
chr3	43516670	43516848
chr3	45007363	45007551
chr3	46537702	46537894
chr3	48004951	48005131
chr3	49551492	49551677
chr3	51033167	51033347
chr3	52436252	52436473
chr3	52436556	52436923
chr3	52437102	52437344
chr3	52437381	52437943
chr3	52438418	52438632
chr3	52439078	52439350
chr3	52439729	52439968
chr3	52440218	52440431
chr3	52440781	52440963
chr3	52441140	52441530
chr3	52441925	52442124
chr3	52442438	52442658
chr3	52443499	52443953
chr3	52525820	52526000
chr3	52582027	52582283
chr3	52584387	52584685
chr3	52584700	52584878
chr3	52588687	52588932
chr3	52595730	52596020
chr3	52597250	52597538
chr3	52598014	52598284
chr3	52610509	52610745
chr3	52613022	52613239
chr3	52620390	52620734
chr3	52621316	52621550
chr3	52623037	52623289
chr3	52637484	52637783
chr3	52643278	52644005
chr3	52649315	52649508
chr3	52651230	52651583
chr3	52661237	52661428
chr3	52662862	52663088
chr3	52668580	52668861
chr3	52675913	52676074
chr3	52678685	52678793
chr3	52682342	52682491
chr3	52685690	52685881
chr3	52692166	52692361
chr3	52696100	52696319
chr3	52702462	52702684
chr3	52712463	52712648
chr3	52713542	52713755
chr3	54017970	54018156
chr3	55502242	55502416
chr3	57005112	57005261
chr3	58541878	58542062
chr3	59737902	59738062
chr3	59908003	59908165
chr3	59997008	59997198
chr3	59999678	59999911
chr3	60008053	60008233
chr3	60132182	60132366
chr3	60411532	60411714
chr3	60522577	60522734
chr3	60703987	60704164
chr3	61058834	61059018
chr3	61511222	61511381
chr3	63009922	63010106
chr3	64522016	64522199
chr3	66001699	66001886
chr3	67506633	67506822
chr3	69004151	69004292
chr3	69788699	69788890
chr3	69812940	69813119
chr3	69915368	69915551
chr3	69928205	69928569
chr3	69985792	69985974
chr3	69986930	69987235
chr3	69988190	69988376
chr3	69990333	69990514
chr3	69998147	69998354
chr3	70000900	70001084
chr3	70005545	70005732
chr3	70008369	70008604
chr3	70013943	70014428
chr3	70515365	70515552
chr3	72032985	72033171
chr3	73515545	73515730
chr3	75016391	75016569
chr3	76508624	76508802
chr3	78003492	78003673
chr3	79500515	79500695
chr3	81046469	81046655
chr3	82506338	82506527
chr3	84002945	84003064
chr3	85509145	85509322
chr3	87010799	87010989
chr3	88502108	88502295
chr3	89156840	89157022
chr3	89176288	89176446
chr3	89258960	89259690
chr3	89390016	89390244
chr3	89390855	89391279
chr3	89444937	89445145
chr3	89448413	89448668
chr3	89456366	89456555
chr3	89457146	89457326
chr3	89462271	89462446
chr3	89468305	89468575
chr3	89478188	89478343
chr3	89480249	89480544
chr3	89498321	89498565
chr3	89499272	89499548
chr3	89521564	89521777
chr3	89528527	89528683
chr3	90024478	90024660
chr3	93531237	93531420
chr3	93590072	93590244
chr3	94501478	94501658
chr3	96003432	96003614
chr3	96533417	96533881
chr3	96585608	96585773
chr3	96706125	96706867
chr3	96945081	96945291
chr3	96962756	96963168
chr3	97123947	97124150
chr3	97158395	97158581
chr3	97160189	97160367
chr3	97166514	97166708
chr3	97167363	97167606
chr3	97185198	97185370
chr3	97194144	97194331
chr3	97198171	97198260
chr3	97202731	97202934
chr3	97251154	97251422
chr3	97311407	97311608
chr3	97329567	97329753
chr3	97356670	97356959
chr3	97367093	97367453
chr3	97439056	97439285
chr3	97454722	97454988
chr3	97466250	97466454
chr3	97467381	97467586
chr3	97517445	97517622
chr3	99031846	99032031
chr3	100529259	100529417
chr3	102023425	102023583
chr3	103534057	103534236
chr3	105034959	105035142
chr3	106500569	106500755
chr3	108014435	108014622
chr3	109534815	109534993
chr3	111013197	111013304
chr3	112507550	112507733
chr3	114030316	114030485
chr3	115509324	115509507
chr3	117000955	117001133
chr3	118509273	118509456
chr3	120003210	120003396
chr3	121511964	121512146
chr3	123007267	123007442
chr3	124456645	124456829
chr3	124505258	124505396
chr3	126006728	126006908
chr3	127520972	127521158
chr3	129007720	129007900
chr3	130508193	130508375
chr3	132003500	132003671
chr3	133502154	133502333
chr3	134514406	134514589
chr3	134644588	134644769
chr3	134670166	134670900
chr3	134825238	134825473
chr3	134851507	134851926
chr3	134872945	134873159
chr3	134880812	134881060
chr3	134884758	134884947
chr3	134885715	134885903
chr3	134898653	134898857
chr3	134911381	134911699
chr3	134920264	134920566
chr3	134959938	134960176
chr3	134967107	134967384
chr3	134968130	134968370
chr3	134977802	134977998
chr3	135015649	135015830
chr3	136502758	136502936
chr3	138009294	138009482
chr3	138091677	138091955
chr3	138116118	138116352
chr3	138117260	138117427
chr3	138119316	138119502
chr3	138120961	138121144
chr3	139506611	139506787
chr3	141005119	141005299
chr3	142168224	142168472
chr3	142171922	142172106
chr3	142176398	142176624
chr3	142177752	142177989
chr3	142178022	142178256
chr3	142180735	142180963
chr3	142183907	142184109
chr3	142185119	142185407
chr3	142186725	142186942
chr3	142188132	142188436
chr3	142188877	142189060
chr3	142203930	142204154
chr3	142211927	142212182
chr3	142215170	142215401
chr3	142215807	142216067
chr3	142217387	142217645
chr3	142218418	142218593
chr3	142222153	142222313
chr3	142223929	142224178
chr3	142226722	142226984
chr3	142231075	142231351
chr3	142232293	142232512
chr3	142234190	142234385
chr3	142238464	142238660
chr3	142241519	142241697
chr3	142242784	142243072
chr3	142253870	142254085
chr3	142254935	142255077
chr3	142257276	142257503
chr3	142259714	142259905
chr3	142261456	142261631
chr3	142266535	142266779
chr3	142268273	142268547
chr3	142268925	142269174
chr3	142272017	142272272
chr3	142272435	142272613
chr3	142272619	142272894
chr3	142274668	142274995
chr3	142275178	142275424
chr3	142277418	142277650
chr3	142278041	142278311
chr3	142279054	142279335
chr3	142280038	142280282
chr3	142281027	142281983
chr3	142284915	142285134
chr3	142286854	142287031
chr3	142297419	142297603
chr3	142503518	142503703
chr3	144005454	144005637
chr3	145503505	145503689
chr3	147016688	147016874
chr3	148508449	148508638
chr3	150013884	150014063
chr3	151500844	151501011
chr3	151899601	151899783
chr3	153007198	153007371
chr3	154536018	154536202
chr3	156018759	156018947
chr3	157509507	157509698
chr3	159007559	159007741
chr3	160510317	160510454
chr3	162006278	162006457
chr3	163527691	163527839
chr3	165012530	165012713
chr3	166517006	166517181
chr3	168003088	168003273
chr3	169500412	169500601
chr3	171016177	171016362
chr3	172519201	172519388
chr3	174000217	174000401
chr3	175510405	175510583
chr3	177015636	177015823
chr3	178534575	178534753
chr3	178916564	178916995
chr3	178917426	178917720
chr3	178919036	178919361
chr3	178921282	178921614
chr3	178922234	178922410
chr3	178927328	178927521
chr3	178927954	178928157
chr3	178928168	178928379
chr3	178935957	178936158
chr3	178936921	178937110
chr3	178937309	178937555
chr3	178937682	178937870
chr3	178938744	178938982
chr3	178941819	178942009
chr3	178942438	178942646
chr3	178943691	178943868
chr3	178947008	178947266
chr3	178947742	178947940
chr3	178947960	178948202
chr3	178951831	178952187
chr3	180004543	180004725
chr3	181430101	181431135
chr3	181502658	181502844
chr3	183000191	183000300
chr3	184519490	184519678
chr3	186039083	186039264
chr3	187440198	187440429
chr3	187442681	187442902
chr3	187443240	187443444
chr3	187444469	187444715
chr3	187446101	187446367
chr3	187446801	187447841
chr3	187449450	187449755
chr3	187451274	187451517
chr3	187500896	187501084
chr3	189003437	189003622
chr3	190505613	190505800
chr3	191178901	191179271
chr3	192001093	192001269
chr3	193500012	193500193
chr3	195005089	195005276
chr3	196502048	196502233
chr4	891852	892375
chr4	892653	895749
chr4	896033	896123
chr4	896278	896357
chr4	896398	898536
chr4	1512121	1512302
chr4	1795608	1795799
chr4	1800939	1801289
chr4	1801403	1801590
chr4	1803044	1803507
chr4	1803512	1803779
chr4	1805369	1805586
chr4	1806007	1806281
chr4	1806501	1806731
chr4	1807028	1807675
chr4	1807727	1808102
chr4	1808220	1808448
chr4	1808501	1808696
chr4	1808792	1809022
chr4	3000562	3000698
chr4	4515737	4515922
chr4	6007798	6007978
chr4	7502342	7502515
chr4	9449465	9449625
chr4	10506592	10506769
chr4	12023878	12024056
chr4	13514139	13514323
chr4	15001890	15002069
chr4	16514092	16514265
chr4	18024156	18024335
chr4	19512644	19512811
chr4	21011751	21011924
chr4	22502376	22502567
chr4	24002275	24002409
chr4	25507472	25507651
chr4	27005915	27006100
chr4	27162380	27162564
chr4	28539825	28540005
chr4	30004036	30004222
chr4	31509625	31509802
chr4	33027618	33027794
chr4	34514875	34515058
chr4	36019792	36019972
chr4	37517090	37517275
chr4	39029960	39030142
chr4	40538340	40538521
chr4	42029824	42030008
chr4	43503672	43503810
chr4	45001107	45001283
chr4	46501089	46501271
chr4	48000809	48000947
chr4	52696619	52696797
chr4	52708496	52708672
chr4	52708837	52709017
chr4	54003737	54003918
chr4	55124858	55125041
chr4	55127211	55127617
chr4	55129784	55130129
chr4	55131033	55131241
chr4	55133405	55133656
chr4	55133666	55133932
chr4	55136745	55136943
chr4	55138507	55138718
chr4	55139650	55139934
chr4	55140644	55140829
chr4	55140954	55141168
chr4	55143500	55143695
chr4	55144009	55144208
chr4	55144479	55144722
chr4	55146432	55146686
chr4	55151486	55151681
chr4	55151955	55152170
chr4	55153542	55153742
chr4	55154916	55155100
chr4	55155126	55155318
chr4	55156428	55156754
chr4	55161237	55161472
chr4	55503670	55503831
chr4	55524117	55524299
chr4	55561623	55561719
chr4	55561723	55561979
chr4	55564395	55564763
chr4	55565741	55565971
chr4	55569860	55570085
chr4	55573209	55573487
chr4	55575538	55575739
chr4	55589697	55589904
chr4	55591973	55592243
chr4	55593330	55593526
chr4	55593532	55593729
chr4	55593936	55594321
chr4	55595448	55595687
chr4	55597437	55597623
chr4	55597983	55598198
chr4	55599186	55599393
chr4	55602609	55602805
chr4	55602834	55603014
chr4	55603288	55603478
chr4	55604540	55604764
chr4	55946056	55946370
chr4	55948067	55948253
chr4	55948649	55948834
chr4	55953723	55953958
chr4	55954984	55955170
chr4	55955487	55955669
chr4	55955806	55956005
chr4	55956068	55956278
chr4	55958729	55958920
chr4	55960915	55961149
chr4	55961685	55961865
chr4	55962342	55962546
chr4	55963779	55963962
chr4	55964249	55964477
chr4	55964812	55965003
chr4	55968034	55968228
chr4	55968479	55968702
chr4	55970757	55971185
chr4	55971944	55972140
chr4	55972799	55973013
chr4	55973852	55974093
chr4	55976515	55976954
chr4	55979417	55979678
chr4	55980242	55980462
chr4	55980986	55981237
chr4	55981396	55981607
chr4	55984716	55984998
chr4	55987208	55987397
chr4	55991329	55991505
chr4	57019641	57019822
chr4	58507635	58507819
chr4	60004273	60004453
chr4	61501423	61501606
chr4	63005191	63005376
chr4	64502804	64502982
chr4	66021493	66021664
chr4	66189780	66189974
chr4	66197636	66197877
chr4	66201597	66201880
chr4	66213721	66213946
chr4	66217053	66217353
chr4	66218687	66218878
chr4	66230681	66230949
chr4	66231598	66231808
chr4	66233050	66233187
chr4	66242648	66242821
chr4	66270037	66270234
chr4	66279948	66280196
chr4	66286119	66286312
chr4	66356040	66356463
chr4	66361051	66361298
chr4	66467304	66468039
chr4	66509011	66509195
chr4	66535226	66535490
chr4	67502936	67503117
chr4	69025764	69025949
chr4	70510050	70510238
chr4	72003990	72004177
chr4	73523459	73523643
chr4	75000060	75000242
chr4	76502495	76502677
chr4	78047009	78047192
chr4	79512642	79512796
chr4	81010069	81010245
chr4	82529316	82529463
chr4	84012659	84012841
chr4	85510234	85510416
chr4	87011504	87011689
chr4	88502952	88503139
chr4	89033425	89033607
chr4	89052226	89052403
chr4	89055280	89055467
chr4	90031936	90032118
chr4	91530753	91530940
chr4	93017987	93018164
chr4	94500396	94500587
chr4	96001733	96001918
chr4	97519969	97520149
chr4	99035934	99036078
chr4	100506836	100507019
chr4	102000106	102000291
chr4	103504497	103504681
chr4	105001428	105001613
chr4	106155049	106158597
chr4	106513700	106513829
chr4	108017622	108017801
chr4	109502097	109502279
chr4	111009027	111009207
chr4	112516084	112516261
chr4	114002005	114002182
chr4	115508214	115508394
chr4	117002570	117002756
chr4	118508723	118508904
chr4	120032257	120032416
chr4	121500158	121500345
chr4	123019423	123019614
chr4	124317902	124318119
chr4	124318714	124318993
chr4	124318999	124319694
chr4	124320617	124320983
chr4	124321081	124321563
chr4	124322650	124323754
chr4	124323775	124324925
chr4	124503424	124503609
chr4	126010174	126010354
chr4	127515236	127515415
chr4	129023628	129023811
chr4	130506442	130506611
chr4	132019510	132019692
chr4	133512075	133512262
chr4	135008938	135009098
chr4	136530900	136531079
chr4	138011054	138011242
chr4	139510330	139510509
chr4	141005697	141005856
chr4	142520565	142520688
chr4	144001720	144001910
chr4	145503490	145503677
chr4	147009201	147009312
chr4	148507597	148507773
chr4	150003409	150003589
chr4	151513406	151513531
chr4	153004578	153004763
chr4	153243978	153244330
chr4	153245284	153245585
chr4	153247104	153247408
chr4	153249307	153249578
chr4	153250771	153250975
chr4	153251829	153252041
chr4	153253694	153253907
chr4	153258900	153259125
chr4	153268029	153268236
chr4	153271133	153271310
chr4	153273567	153273914
chr4	153303291	153303514
chr4	153332405	153332989
chr4	154513856	154514041
chr4	156007839	156008010
chr4	157505409	157505588
chr4	159052900	159053080
chr4	160540857	160541037
chr4	162009774	162009935
chr4	163514273	163514460
chr4	165008599	165008782
chr4	166509157	166509338
chr4	168005634	168005816
chr4	169500312	169500491
chr4	171008593	171008782
chr4	172516601	172516788
chr4	174055656	174055843
chr4	175508809	175508954
chr4	177004798	177004979
chr4	178514600	178514725
chr4	180010405	180010591
chr4	181499991	181500183
chr4	183001205	183001387
chr4	184511184	184511365
chr4	186006759	186006948
chr4	187508678	187508821
chr4	189008652	189008842
chr4	190505121	190505304
chr5	1253848	1253980
chr5	1254428	1254650
chr5	1255347	1255561
chr5	1258643	1258824
chr5	1260534	1260754
chr5	1264469	1264741
chr5	1266516	1266692
chr5	1268583	1268783
chr5	1271174	1271357
chr5	1272248	1272437
chr5	1278701	1278940
chr5	1279351	1279621
chr5	1280223	1280495
chr5	1282493	1282777
chr5	1293376	1294792
chr5	1294836	1295203
chr5	1295312	1295381
chr5	1509383	1509569
chr5	3032419	3032602
chr5	4510721	4510900
chr5	6017760	6017938
chr5	7506200	7506379
chr5	9012009	9012182
chr5	10545484	10545642
chr5	12000292	12000462
chr5	13504255	13504436
chr5	15001222	15001402
chr5	16505123	16505301
chr5	18004248	18004430
chr5	19543374	19543549
chr5	21005712	21005888
chr5	22519765	22519895
chr5	24001628	24001807
chr5	25519857	25520034
chr5	27012097	27012278
chr5	28505721	28505903
chr5	30030892	30031070
chr5	31506990	31507151
chr5	33016987	33017182
chr5	34500408	34500589
chr5	36094332	36094516
chr5	37537865	37538050
chr5	38942340	38942521
chr5	38942884	38943106
chr5	38944495	38944705
chr5	38944965	38945186
chr5	38945543	38945850
chr5	38946514	38946692
chr5	38947316	38947575
chr5	38949764	38950859
chr5	38952248	38952556
chr5	38953032	38953230
chr5	38953511	38953669
chr5	38954826	38955007
chr5	38955647	38955840
chr5	38957692	38957874
chr5	38958485	38958668
chr5	38958717	38958965
chr5	38959242	38959438
chr5	38959831	38960112
chr5	38960445	38960664
chr5	38962338	38962525
chr5	38962537	38962714
chr5	38962927	38963179
chr5	38964844	38965029
chr5	38966685	38966862
chr5	38967196	38967381
chr5	38967386	38967563
chr5	38967986	38968168
chr5	38971922	38972084
chr5	38975574	38975755
chr5	38978620	38978763
chr5	38981919	38982166
chr5	38991001	38991211
chr5	38996854	38997034
chr5	39002587	39002795
chr5	39003594	39003777
chr5	39012602	39012784
chr5	39021086	39021270
chr5	39074133	39074327
chr5	39074352	39074533
chr5	40505250	40505437
chr5	42002796	42002944
chr5	43509338	43509524
chr5	45030373	45030551
chr5	49570772	49570951
chr5	49599179	49599495
chr5	51030131	51030313
chr5	52512802	52512933
chr5	54005611	54005740
chr5	55502093	55502278
chr5	56111354	56111894
chr5	56152380	56152605
chr5	56155494	56155770
chr5	56160513	56160789
chr5	56161116	56161310
chr5	56161609	56161835
chr5	56167690	56167892
chr5	56168412	56168590
chr5	56168614	56168867
chr5	56170812	56171158
chr5	56174755	56174963
chr5	56176484	56176664
chr5	56176873	56177134
chr5	56177350	56177857
chr5	56177860	56178723
chr5	56179306	56179543
chr5	56180443	56180685
chr5	56181712	56181926
chr5	56183158	56183383
chr5	56184006	56184216
chr5	56189306	56189541
chr5	57002729	57002917
chr5	58500328	58500509
chr5	60045529	60045710
chr5	61573234	61573421
chr5	63013530	63013717
chr5	64537823	64537999
chr5	66002979	66003160
chr5	67522464	67522869
chr5	67522966	67523146
chr5	67569161	67569349
chr5	67569706	67569885
chr5	67575380	67575589
chr5	67576336	67576589
chr5	67576696	67576878
chr5	67584518	67584650
chr5	67586504	67586698
chr5	67588032	67588219
chr5	67588878	67589062
chr5	67589076	67589342
chr5	67589487	67589699
chr5	67590312	67590539
chr5	67590926	67591362
chr5	67591948	67592211
chr5	67593185	67593468
chr5	70700417	70700604
chr5	70746133	70746319
chr5	72006684	72006867
chr5	73562017	73562194
chr5	75007433	75007614
chr5	76503752	76503933
chr5	78003928	78004113
chr5	79505323	79505510
chr5	81017204	81017386
chr5	82500579	82500762
chr5	84016922	84017105
chr5	85517163	85517336
chr5	86563676	86564869
chr5	86564931	86565129
chr5	86626675	86626862
chr5	86627113	86627350
chr5	86628277	86628491
chr5	86629062	86629196
chr5	86633752	86633938
chr5	86637023	86637168
chr5	86642414	86642592
chr5	86644984	86645210
chr5	86648912	86649096
chr5	86658321	86658516
chr5	86659153	86659355
chr5	86662121	86662348
chr5	86665612	86665761
chr5	86667876	86668058
chr5	86669968	86670163
chr5	86670598	86670778
chr5	86672188	86672417
chr5	86672648	86672887
chr5	86674165	86674383
chr5	86675500	86675698
chr5	86676271	86676456
chr5	86679506	86679647
chr5	86681060	86681238
chr5	86682579	86682765
chr5	86685158	86685378
chr5	86686570	86687777
chr5	86688032	86688217
chr5	87008129	87008307
chr5	88416266	88416435
chr5	88505996	88506177
chr5	90008564	90008743
chr5	91540151	91540337
chr5	93001340	93001527
chr5	94043140	94043318
chr5	94044164	94044346
chr5	94046471	94046664
chr5	94050433	94050618
chr5	94114740	94114928
chr5	94134668	94134876
chr5	94203988	94204192
chr5	94206062	94206244
chr5	94206526	94206711
chr5	94206973	94207154
chr5	94208796	94208971
chr5	94224529	94224715
chr5	94230302	94230577
chr5	94244909	94245122
chr5	94248461	94248711
chr5	94253540	94253722
chr5	94259595	94259776
chr5	94267580	94267763
chr5	94275741	94275936
chr5	94277992	94278176
chr5	94288875	94289098
chr5	94353024	94353219
chr5	94417080	94417577
chr5	94513257	94513448
chr5	94619518	94620311
chr5	96001771	96001955
chr5	97511028	97511216
chr5	99008357	99008506
chr5	100547958	100548140
chr5	102000324	102000507
chr5	103500172	103500358
chr5	105017447	105017625
chr5	106504644	106504832
chr5	108016633	108016816
chr5	109514906	109515087
chr5	111017899	111018078
chr5	112090533	112090758
chr5	112101965	112102138
chr5	112102834	112103117
chr5	112111316	112111468
chr5	112116432	112116632
chr5	112128086	112128265
chr5	112136922	112137111
chr5	112151141	112151321
chr5	112154610	112155074
chr5	112157540	112157721
chr5	112162755	112162978
chr5	112163566	112163738
chr5	112164500	112164699
chr5	112170598	112170899
chr5	112173195	112179860
chr5	112500904	112501082
chr5	114013927	114014104
chr5	115501666	115501853
chr5	117005951	117006094
chr5	118507068	118507252
chr5	120012058	120012201
chr5	121518215	121518398
chr5	123024347	123024522
chr5	124503882	124504066
chr5	125880587	125880771
chr5	125881952	125882131
chr5	125885556	125885742
chr5	125885835	125886023
chr5	125887666	125887854
chr5	125889932	125890119
chr5	125891564	125891754
chr5	125894877	125895066
chr5	125896749	125896832
chr5	125903900	125904080
chr5	125906411	125906595
chr5	125911036	125911180
chr5	125912719	125912932
chr5	125918496	125918695
chr5	125919564	125919746
chr5	125928290	125928466
chr5	125929028	125929152
chr5	125930651	125930929
chr5	126011857	126012033
chr5	127520753	127520936
chr5	129025715	129025897
chr5	130506499	130506686
chr5	132009706	132009898
chr5	133510609	133510790
chr5	135007776	135007955
chr5	136553857	136554038
chr5	138036235	138036415
chr5	139511483	139511656
chr5	141018691	141018873
chr5	141689945	141691142
chr5	141691150	141691499
chr5	141691520	141693410
chr5	141693415	141694360
chr5	141694365	141694745
chr5	141699226	141699417
chr5	141703405	141704009
chr5	141704360	141704639
chr5	141705555	141706052
chr5	142504926	142505111
chr5	144028385	144028565
chr5	145508524	145508655
chr5	147014033	147014215
chr5	148519959	148520150
chr5	149433580	149433823
chr5	149433835	149434022
chr5	149434750	149434933
chr5	149435537	149435935
chr5	149436798	149436976
chr5	149437012	149437193
chr5	149439213	149439456
chr5	149440372	149440569
chr5	149441003	149441190
chr5	149441236	149441450
chr5	149447724	149447806
chr5	149447808	149447923
chr5	149449385	149449667
chr5	149449690	149449902
chr5	149449968	149450167
chr5	149452809	149453098
chr5	149456788	149457035
chr5	149457625	149457844
chr5	149459565	149459934
chr5	149460275	149460616
chr5	149465866	149466054
chr5	149495276	149495547
chr5	149497131	149497449
chr5	149498258	149498454
chr5	149498976	149499165
chr5	149499523	149499719
chr5	149500401	149500605
chr5	149500716	149500923
chr5	149501390	149501637
chr5	149502555	149502801
chr5	149503758	149503961
chr5	149504240	149504428
chr5	149504963	149507117
chr5	149507418	149510259
chr5	149511492	149511692
chr5	149512263	149512540
chr5	149513099	149513360
chr5	149513391	149513612
chr5	149514263	149514613
chr5	149515068	149515473
chr5	149516492	149516679
chr5	150059589	150059773
chr5	151503571	151503754
chr5	153007280	153007456
chr5	154511554	154511739
chr5	156002352	156002543
chr5	157502560	157502747
chr5	159002437	159002617
chr5	160531903	160532091
chr5	162000094	162000278
chr5	163500642	163500820
chr5	165004031	165004220
chr5	166508227	166508401
chr5	168025116	168025270
chr5	169511766	169511944
chr5	170814883	170814963
chr5	170814976	170815058
chr5	170816991	170817090
chr5	170817101	170817175
chr5	170818256	170818343
chr5	170818653	170818742
chr5	170818766	170818841
chr5	170819660	170819739
chr5	170819784	170820036
chr5	170827087	170827165
chr5	170827177	170827265
chr5	170827784	170827878
chr5	170827893	170827968
chr5	170832256	170832340
chr5	170832371	170832440
chr5	170833302	170833465
chr5	170834639	170834818
chr5	170837447	170837518
chr5	170837567	170837631
chr5	171003442	171003586
chr5	172513411	172513593
chr5	174028538	174028669
chr5	175573969	175574153
chr5	176516546	176516730
chr5	176517340	176517854
chr5	176517886	176518138
chr5	176518636	176518842
chr5	176519267	176519540
chr5	176519594	176519825
chr5	176520085	176520586
chr5	176520602	176520798
chr5	176522277	176522475
chr5	176522483	176522758
chr5	176523003	176523216
chr5	176523220	176523402
chr5	176523554	176523775
chr5	176524240	176524432
chr5	176524478	176524717
chr5	177025818	177025963
chr5	178506524	178506698
chr5	180007962	180008136
chr5	180030142	180030428
chr5	180035911	180036085
chr5	180036855	180037057
chr5	180038278	180038516
chr5	180039452	180039647
chr5	180039961	180040137
chr5	180041013	180041207
chr5	180043317	180043522
chr5	180043846	180044035
chr5	180045715	180045957
chr5	180045962	180046145
chr5	180046203	180046404
chr5	180046615	180046805
chr5	180047119	180047334
chr5	180047555	180047746
chr5	180047835	180048040
chr5	180048051	180048283
chr5	180048490	180048934
chr5	180049681	180049871
chr5	180050884	180051097
chr5	180052819	180053301
chr5	180055832	180056034
chr5	180056208	180056460
chr5	180056645	180056870
chr5	180056890	180057140
chr5	180057172	180057370
chr5	180057505	180057835
chr5	180058631	180058810
chr5	180076418	180076603
chr6	1504017	1504204
chr6	3004874	3005057
chr6	4500758	4500948
chr6	6004187	6004365
chr6	7504271	7504451
chr6	9003048	9003238
chr6	10502490	10502637
chr6	12001483	12001660
chr6	13505733	13505919
chr6	15003807	15003987
chr6	16306513	16307097
chr6	16326573	16327864
chr6	16327943	16328556
chr6	16505828	16506004
chr6	18005941	18006123
chr6	18130863	18131048
chr6	18139171	18139305
chr6	18143857	18144039
chr6	19525999	19526182
chr6	21002579	21002763
chr6	22505796	22505984
chr6	24005678	24005860
chr6	25518888	25519080
chr6	27020977	27021165
chr6	31938905	31939081
chr6	31939599	31940313
chr6	31940351	31940562
chr6	31946632	31946824
chr6	31947142	31947366
chr6	31948176	31948360
chr6	31948382	31948612
[truncated: 4,647 more rows]
