# Supplementary material for: Combined activation of MAP kinase pathway and β-catenin signaling cause deep penetrating nevi
Source: Nat Commun. 2017 Sep 21;8:644. doi: 10.1038/s41467-017-00758-3 (PMC5608693; doi:10.1038/s41467-017-00758-3)
Supplement: Supplementary file 3 — Supplementary Data 2 [file 41467_2017_758_MOESM3_ESM.xlsx]

## Sheet: version2-TargetGenes
Target genes on Sequencing Panel
Version 1
Target	Gene	Select Introns Included	Present in version 2	Present in version 3
1	ABCB1	No	Yes	No
2	ABL1	No	Yes	Yes
3	ABL2	No	Yes	Yes
4	AKT1	No	Yes	Yes
5	AKT2	No	Yes	Yes
6	AKT3	No	Yes	Yes
7	ALDH7A1	No	Yes	No
8	ALK	Yes	Yes	Yes
9	APC	No	Yes	Yes
10	APOBEC3G	No	Yes	Yes
11	AR	No	Yes	Yes
12	ARAF	No	Yes	Yes
13	ARFRP1	No	Yes	Yes
14	ARID1A	No	Yes	Yes
15	ARID1B	No	Yes	Yes
16	ARID2	No	Yes	Yes
17	ATF1	Yes	Yes	Yes
18	ATM	No	Yes	Yes
19	ATR	No	Yes	Yes
20	ATXN1	No	Yes	No
21	AURKA	No	Yes	Yes
22	AURKB	No	Yes	Yes
23	BAP1	No	Yes	Yes
24	BARD1	No	Yes	Yes
25	BCL2	No	Yes	Yes
26	BCL2A1	No	Yes	Yes
27	BCL2L12	No	Yes	Yes
28	BCL2L2	No	Yes	Yes
29	BCL6	No	Yes	Yes
30	BRAF	Yes	Yes	Yes
31	BRCA1	No	Yes	Yes
32	BRCA2	No	Yes	Yes
33	BRIP1	No	Yes	Yes
34	CARD11	No	Yes	Yes
35	CBL	No	Yes	Yes
36	CCND1	No	Yes	Yes
37	CCND2	No	Yes	Yes
38	CCND3	No	Yes	Yes
39	CCNE1	No	Yes	Yes
40	CD163L1	No	Yes	No
41	CD79A	No	Yes	Yes
42	CD79B	No	Yes	Yes
43	CDC42	No	Yes	Yes
44	CDC73	No	Yes	Yes
45	CDH1	No	Yes	Yes
46	CDH2	No	Yes	No
47	CDH20	No	Yes	No
48	CDH5	No	Yes	No
49	CDK4	No	Yes	Yes
50	CDK6	No	Yes	Yes
51	CDK8	No	Yes	Yes
52	CDKN1A	No	Yes	Yes
53	CDKN1B	No	Yes	Yes
54	CDKN2A	No	Yes	Yes
55	CDKN2B	No	Yes	Yes
56	CDKN2C	No	Yes	Yes
57	CEBPA	No	Yes	Yes
58	CHEK1	No	Yes	Yes
59	CHEK2	No	Yes	Yes
60	COL1A1	No	Yes	Yes
61	CREBBP	No	Yes	Yes
62	CRKL	No	Yes	Yes
63	CRLF2	No	Yes	No
64	CSF1R	No	Yes	Yes
65	CTNNB1	No	Yes	Yes
66	CYLD	No	Yes	Yes
67	CYP2C8	No	Yes	No
68	CYP2D6	No	Yes	No
69	CYP3A4	No	Yes	No
70	CYP3A5	No	Yes	No
71	DCC	No	Yes	Yes
72	DDIT3	Yes	Yes	Yes
73	DDR2	No	Yes	Yes
74	DNMT3A	No	Yes	Yes
75	DOT1L	No	Yes	Yes
76	DPYD	No	Yes	No
77	DUSP2	No	Yes	Yes
78	DUSP4	No	Yes	Yes
79	DUSP6	No	Yes	Yes
80	DYNC1I1	No	Yes	Yes
81	EDNRB	No	Yes	Yes
82	EGFR	No	Yes	Yes
83	EP300	No	Yes	Yes
84	EPHA3	No	Yes	Yes
85	EPHA5	No	Yes	Yes
86	EPHA6	No	Yes	No
87	EPHA7	No	Yes	Yes
88	EPHB1	No	Yes	Yes
89	EPHB4	No	Yes	No
90	EPHB6	No	Yes	No
91	ERBB2	No	Yes	Yes
92	ERBB3	No	Yes	Yes
93	ERBB4	No	Yes	Yes
94	ERCC2	No	Yes	Yes
95	ERCC6L	No	Yes	No
96	ERG	No	Yes	Yes
97	ETV6	Yes	Yes	Yes
98	EWSR1	Yes	Yes	Yes
99	EZH2	No	Yes	Yes
100	FAM58A	No	Yes	No
101	FANCA	No	Yes	Yes
102	FBXO43	No	Yes	No
103	FBXW7	No	Yes	Yes
104	FGFR1	No	Yes	Yes
105	FGFR2	No	Yes	Yes
106	FGFR3	No	Yes	Yes
107	FGFR4	No	Yes	Yes
108	FHIT	No	Yes	No
109	FKBP9	No	Yes	No
110	FLT1	No	Yes	Yes
111	FLT3	No	Yes	Yes
112	FLT4	No	Yes	Yes
113	FOXP4	No	Yes	No
114	FSIP1	No	Yes	No
115	FUS	Yes	Yes	Yes
116	GAB2	No	Yes	Yes
117	GAK	No	Yes	No
118	GATA1	No	Yes	Yes
119	GIGYF2	No	Yes	No
120	GIPC3	No	Yes	No
121	GNA11	No	Yes	Yes
122	GNAQ	No	Yes	Yes
123	GNAS	No	Yes	Yes
124	GPR124	No	Yes	Yes
125	GPSM1	No	Yes	No
126	GRIN2A	No	Yes	Yes
127	GRM3	No	Yes	Yes
128	GSK3A	No	Yes	No
129	GSTP1	No	Yes	No
130	GUCY1A2	No	Yes	No
131	HNF1A	No	Yes	Yes
132	HOXA3	No	Yes	No
133	HRAS	No	Yes	Yes
134	HSP90AA1	No	Yes	No
135	IDH1	No	Yes	Yes
136	IDH2	No	Yes	Yes
137	IGF1R	No	Yes	Yes
138	IGF2R	No	Yes	Yes
139	IKBKE	No	Yes	Yes
140	IKZF1	No	Yes	Yes
141	IL36A	No	Yes	No
142	INHBA	No	Yes	Yes
143	INSR	No	Yes	No
144	IRS2	No	Yes	Yes
145	JAK1	No	Yes	Yes
146	JAK2	Yes	Yes	Yes
147	JAK3	No	Yes	Yes
148	JUN	No	Yes	No
149	KDM6A	No	Yes	Yes
150	KDR	No	Yes	Yes
151	KEAP1	No	Yes	Yes
152	KIT	No	Yes	Yes
153	KRAS	No	Yes	Yes
154	LARS	No	Yes	No
155	LRP6	No	Yes	No
156	LTK	No	Yes	No
157	MAP2K1	No	Yes	Yes
158	MAP2K2	No	Yes	Yes
159	MAP2K4	No	Yes	Yes
160	MAP3K1	No	Yes	Yes
161	MAP3K2	No	Yes	Yes
162	MAP3K5	No	Yes	Yes
163	MAP3K9	No	Yes	Yes
164	MCL1	No	Yes	Yes
165	MCTP1	No	Yes	No
166	MDM2	No	Yes	Yes
167	MDM4	No	Yes	Yes
168	MEN1	No	Yes	Yes
169	MET	Yes	Yes	Yes
170	MITF	No	Yes	Yes
171	MLH1	No	Yes	Yes
172	MLL	No	No	No
173	MPL	No	Yes	Yes
174	MRAS	No	Yes	No
175	MRE11A	No	Yes	Yes
176	MSH2	No	Yes	Yes
177	MSH6	No	Yes	Yes
178	MTOR	No	Yes	Yes
179	MUTYH	No	Yes	Yes
180	MYC	No	Yes	Yes
181	MYCL1	No	No	Yes
182	MYCN	No	Yes	Yes
183	NF1	No	Yes	Yes
184	NF2	No	Yes	Yes
185	NFKBIE	No	Yes	Yes
186	NKX2-1	No	Yes	Yes
187	NOTCH1	No	Yes	Yes
188	NOTCH2	No	Yes	No
189	NOTCH3	No	Yes	Yes
190	NOTCH4	No	Yes	No
191	NPM1	No	Yes	Yes
192	NRAS	No	Yes	Yes
193	NTRK1	Yes	Yes	Yes
194	NTRK2	No	Yes	Yes
195	NTRK3	Yes	Yes	Yes
196	PAK3	No	Yes	Yes
197	PALB2	No	Yes	Yes
198	PAX3	No	Yes	Yes
199	PAX5	No	Yes	Yes
200	PBRM1	No	Yes	Yes
201	PDGFB	Yes	Yes	Yes
202	PDGFRA	No	Yes	Yes
203	PDGFRB	Yes	Yes	Yes
204	PDPK1	No	Yes	No
205	PHLPP2	No	Yes	No
206	PIK3CA	No	Yes	Yes
207	PIK3CG	No	Yes	Yes
208	PIK3R1	No	Yes	Yes
209	PKHD1	No	Yes	No
210	PLCG1	No	Yes	No
211	PLCH2	No	Yes	No
212	POU3F2	No	Yes	Yes
213	PPP6C	No	Yes	Yes
214	PRKDC	No	Yes	Yes
215	PTCH1	No	Yes	Yes
216	PTCH2	No	Yes	Yes
217	PTEN	No	Yes	Yes
218	PTK2B	No	Yes	Yes
219	PTPN11	No	Yes	Yes
220	PTPRD	No	Yes	Yes
221	PTPRK	No	Yes	Yes
222	PYDC2	No	Yes	No
223	RAC1	No	Yes	Yes
224	RAC2	No	Yes	No
225	RAF1	Yes	Yes	Yes
226	RARA	No	Yes	Yes
227	RASA1	No	Yes	Yes
228	RB1	No	Yes	Yes
229	REL	No	Yes	Yes
230	RET	Yes	Yes	Yes
231	RHOT1	No	Yes	No
232	RICTOR	No	Yes	Yes
233	ROS1	No	Yes	Yes
234	RPTOR	No	Yes	Yes
235	RUNX1	No	Yes	Yes
236	RUNX1T1	No	Yes	Yes
237	SF3B1	No	Yes	Yes
238	SHOC2	No	Yes	No
239	SMAD2	No	Yes	Yes
240	SMAD3	No	Yes	Yes
241	SMAD4	No	Yes	Yes
242	SMARCA2	No	Yes	Yes
243	SMARCA4	No	Yes	Yes
244	SMARCB1	No	Yes	Yes
245	SMG7	No	Yes	No
246	SMO	No	Yes	Yes
247	SNX31	No	Yes	No
248	SOCS1	No	Yes	Yes
249	SOS2	No	Yes	Yes
250	SOX10	No	Yes	Yes
251	SOX2	No	Yes	Yes
252	SPRED1	No	Yes	Yes
253	SPRY1	No	Yes	Yes
254	SPRY2	No	Yes	Yes
255	SPRY4	No	Yes	Yes
256	SRC	No	Yes	Yes
257	STAG2	No	Yes	Yes
258	STAT3	No	Yes	Yes
259	STK11	No	Yes	Yes
260	STK19	No	Yes	No
261	SUFU	No	Yes	Yes
262	TACC1	No	Yes	No
263	TAS2R60	No	Yes	No
264	TBX22	No	Yes	No
265	TCF4	No	Yes	No
266	TERT	No	Yes	Yes
267	TET2	No	Yes	Yes
268	TGFBR2	No	Yes	Yes
269	TNC	No	Yes	No
270	TNFAIP3	No	Yes	Yes
271	TNKS	No	Yes	No
272	TNKS2	No	Yes	No
273	TOP1	No	Yes	Yes
274	TP53	No	Yes	Yes
275	TPMT	No	Yes	No
276	TRPM1	No	Yes	No
277	TRPM3	No	Yes	No
278	TRRAP	No	Yes	No
279	TSC1	No	Yes	Yes
280	TSC2	No	Yes	Yes
281	TSHR	No	Yes	Yes
282	UGT1A1	No	Yes	No
283	UGT1A7	No	Yes	No
284	USP9X	No	Yes	No
285	VAT1L	No	Yes	No
286	VHL	No	Yes	Yes
287	WRN	No	Yes	Yes
288	WT1	No	Yes	Yes
289	XRCC3	No	Yes	No
290	XRCC5	No	Yes	No
291	XRCC6	No	Yes	No
292	YAP1	No	Yes	Yes
293	ZNF668	No	Yes	No
