# Supplementary material for: Combined activation of MAP kinase pathway and β-catenin signaling cause deep penetrating nevi
Source: Nat Commun. 2017 Sep 21;8:644. doi: 10.1038/s41467-017-00758-3 (PMC5608693; doi:10.1038/s41467-017-00758-3)
Supplement: Supplementary file 5 — Supplementary Data 4 [file 41467_2017_758_MOESM5_ESM.xlsx]

## Sheet: version1-TargetGenes
Target genes on Sequencing Panel
Version 2
Target	Gene	Select Introns Included	Present in version 1	Present in version 3
1	ABCB1	No	Yes	No
2	ABL1	No	Yes	Yes
3	ABL2	No	Yes	Yes
4	ACVR1	No	No	Yes
5	ACVR1B	No	No	Yes
6	ACVR2A	No	No	No
7	AJUBA	No	No	Yes
8	AKT1	No	Yes	Yes
9	AKT2	No	Yes	Yes
10	AKT3	No	Yes	Yes
11	ALDH7A1	No	Yes	No
12	ALK	Yes	Yes	Yes
13	AMER1	No	No	Yes
14	APC	No	Yes	Yes
15	APOBEC3G	No	Yes	Yes
16	AR	No	Yes	Yes
17	ARAF	No	Yes	Yes
18	ARFRP1	No	Yes	Yes
19	ARHGAP35	No	No	Yes
20	ARID1A	No	Yes	Yes
21	ARID1B	No	Yes	Yes
22	ARID2	No	Yes	Yes
23	ARID5B	No	No	Yes
24	ASH2L	No	No	Yes
25	ASXL1	No	No	Yes
26	ASXL2	No	No	Yes
27	ATF1	Yes	Yes	Yes
28	ATM	No	Yes	Yes
29	ATR	No	Yes	Yes
30	ATRX	No	No	Yes
31	ATXN1	No	Yes	No
32	AURKA	No	Yes	Yes
33	AURKB	No	Yes	Yes
34	AXIN1	No	No	Yes
35	AXIN2	No	No	Yes
36	AXL	No	No	Yes
37	BAP1	No	Yes	Yes
38	BARD1	No	Yes	Yes
39	BCL2	No	Yes	Yes
40	BCL2A1	No	Yes	Yes
41	BCL2L12	No	Yes	Yes
42	BCL2L2	No	Yes	Yes
43	BCL6	No	Yes	Yes
44	BCL10	No	No	No
45	BCL11B	No	No	No
46	BCOR	No	No	Yes
47	BCORL1	No	No	Yes
48	BIRC3	No	No	No
49	BLM	No	No	Yes
50	BRAF	Yes	Yes	Yes
51	BRCA1	No	Yes	Yes
52	BRCA2	No	Yes	Yes
53	BRD4	No	No	Yes
54	BRIP1	No	Yes	Yes
55	BTK	No	No	Yes
56	B4GALT3	No	No	No
57	CALR	No	No	Yes
58	CARD11	No	Yes	Yes
59	CBFB	Yes	No	Yes
60	CBL	No	Yes	Yes
61	CCND1	No	Yes	Yes
62	CCND2	No	Yes	Yes
63	CCND3	No	Yes	Yes
64	CCNE1	No	Yes	Yes
65	CD163L1	No	Yes	No
66	CD79A	No	Yes	Yes
67	CD79B	No	Yes	Yes
68	CD274	No	No	Yes
69	CDC42	No	Yes	Yes
70	CDC73	No	Yes	Yes
71	CDH1	No	Yes	Yes
72	CDH2	No	Yes	No
73	CDH4	No	No	No
74	CDH5	No	Yes	No
75	CDH20	No	Yes	No
76	CDK12	No	No	Yes
77	CDK4	No	Yes	Yes
78	CDK6	No	Yes	Yes
79	CDK8	No	Yes	Yes
80	CDKN1A	No	Yes	Yes
81	CDKN1B	No	Yes	Yes
82	CDKN2A	No	Yes	Yes
83	CDKN2B	No	Yes	Yes
84	CDKN2C	No	Yes	Yes
85	CEBPA	No	Yes	Yes
86	CHD4	No	No	Yes
87	CHEK1	No	Yes	Yes
88	CHEK2	No	Yes	Yes
89	CIC	Yes	No	Yes
90	CKS1B	No	No	No
91	CLDN18	Yes	No	Yes
92	COL1A1	No	Yes	Yes
93	COL2A1	No	No	Yes
94	CREBBP	No	Yes	Yes
95	CRIPAK	No	No	No
96	CRKL	No	Yes	Yes
97	CRLF2	No	Yes	No
98	CSF1R	No	Yes	Yes
99	CSF3R	No	No	Yes
100	CTCF	No	No	Yes
101	CTNNA1	No	No	Yes
102	CTNNB1	No	Yes	Yes
103	CUL3	No	No	Yes
104	CUX1	No	No	Yes
105	CXCR4	No	No	Yes
106	CYLD	No	Yes	Yes
107	CYP2C8	No	Yes	No
108	CYP2D6	No	Yes	No
109	CYP3A4	No	Yes	No
110	CYP3A5	No	Yes	No
111	DAXX	No	No	No
112	DCC	No	Yes	Yes
113	DDIT3	Yes	Yes	Yes
114	DDR2	No	Yes	Yes
115	DDX3X	No	No	Yes
116	DICER1	No	No	Yes
117	DNMT3A	No	Yes	Yes
118	DOT1L	No	Yes	Yes
119	DPYD	No	Yes	No
120	DUSP2	No	Yes	Yes
121	DUSP4	No	Yes	Yes
122	DUSP6	No	Yes	Yes
123	DYNC1I1	No	Yes	Yes
124	EBF1	No	No	Yes
125	EDNRB	No	Yes	Yes
126	EGFR	No	Yes	Yes
127	EGR3	No	No	No
128	EIFA2	No	No	No
129	EIF1AX	No	No	Yes
130	ELF3	No	No	Yes
131	EMSY	No	No	Yes
132	EP300	No	Yes	Yes
133	EPCAM	No	No	Yes
134	EPHA3	No	Yes	Yes
135	EPHA5	No	Yes	Yes
136	EPHA6	No	Yes	No
137	EPHA7	No	Yes	Yes
138	EPHB1	No	Yes	Yes
139	EPHB4	No	Yes	No
140	EPHB6	No	Yes	No
141	EPPK1	No	No	No
142	ERBB2	No	Yes	Yes
143	ERBB3	No	Yes	Yes
144	ERBB4	No	Yes	Yes
145	ERCC2	No	Yes	Yes
146	ERCC6L	No	Yes	No
147	ERG	No	Yes	Yes
148	ESPL1	No	No	Yes
149	ESR1	No	No	Yes
150	ESR2	No	No	Yes
151	ETS1	No	No	Yes
152	ETV6	Yes	Yes	Yes
153	EWSR1	Yes	Yes	Yes
154	EZH1	No	No	Yes
155	EZH2	No	Yes	Yes
156	FAM46C	No	No	Yes
157	FAM58A	No	Yes	No
158	FANCA	No	Yes	Yes
159	FANCC	No	No	Yes
160	FANCD2	No	No	No
161	FANCE	No	No	Yes
162	FANCF	No	No	Yes
163	FANCG	No	No	Yes
164	FANCL	No	No	Yes
165	FBXO43	No	Yes	No
166	FBXW7	No	Yes	Yes
167	FGF10	No	No	Yes
168	FGF14	No	No	Yes
169	FGF19	No	No	Yes
170	FGF23	No	No	Yes
171	FGF3	No	No	Yes
172	FGF4	No	No	Yes
173	FGF6	No	No	Yes
174	FGFR1	Yes	Yes	Yes
175	FGFR2	Yes	Yes	Yes
176	FGFR3	Yes	Yes	Yes
177	FGFR4	No	Yes	Yes
178	FH	No	No	Yes
179	FHIT	No	Yes	No
180	FKBP9	No	Yes	No
181	FLCN	No	No	Yes
182	FLT1	No	Yes	Yes
183	FLT3	No	Yes	Yes
184	FLT4	No	Yes	Yes
185	FOXA1	No	No	Yes
186	FOXA2	No	No	No
187	FOXL2	No	No	Yes
188	FOXO1	Yes	No	Yes
189	FOXO3	No	No	No
190	FOXP1	No	No	Yes
191	FOXP4	No	Yes	No
192	FSIP1	No	Yes	No
193	FUBP1	No	No	Yes
194	FUS	Yes	Yes	Yes
195	FYN	No	No	Yes
196	GAB2	No	Yes	Yes
197	GAK	No	Yes	No
198	GATA1	No	Yes	Yes
199	GATA2	No	No	Yes
200	GATA3	No	No	Yes
201	GID4	No	No	No
202	GIGYF2	No	Yes	No
203	GIPC3	No	Yes	No
204	GLI1	No	No	Yes
205	GLI2	No	No	Yes
206	GNA11	No	Yes	Yes
207	GNA13	No	No	Yes
208	GNAQ	No	Yes	Yes
209	GNAS	No	Yes	Yes
210	GPR124	No	Yes	Yes
211	GPSM1	No	Yes	No
212	GRIN2A	No	Yes	Yes
213	GRM3	No	Yes	Yes
214	GSK3A	No	Yes	No
215	GSK3B	No	No	Yes
216	GSTP1	No	Yes	No
217	GTF2I	No	No	No
218	GUCY1A2	No	Yes	No
219	H3F3A	No	No	Yes
220	H3F3B	No	No	Yes
221	H3F3C	No	No	No
222	HDAC9	No	No	Yes
223	HGF	No	No	Yes
224	HIF1A	No	No	Yes
225	HIST1H1C	No	No	No
226	HIST1H3B	No	No	Yes
227	HLAA	No	No	No
228	HNF1A	No	Yes	Yes
229	HOXA3	No	Yes	No
230	HOXB13	No	No	Yes
231	HRAS	No	Yes	Yes
232	HSPA2	No	No	Yes
233	HSPA5	No	No	Yes
234	HSP90AA1	No	Yes	No
235	ICK	No	No	No
236	ID3	No	No	Yes
237	IDH1	No	Yes	Yes
238	IDH2	No	Yes	Yes
239	IGF1R	No	Yes	Yes
240	IGF2R	No	Yes	Yes
241	IKBKE	No	Yes	Yes
242	IKZF1	No	Yes	Yes
243	IKZF2	No	No	Yes
244	IKZF3	No	No	Yes
245	IL36A	No	Yes	No
246	IL7R	No	No	Yes
247	INHBA	No	Yes	Yes
248	INSR	No	Yes	No
249	IRF4	No	No	Yes
250	IRS2	No	Yes	Yes
251	JAK1	No	Yes	Yes
252	JAK2	Yes	Yes	Yes
253	JAK3	No	Yes	Yes
254	JAZF1	Yes	No	Yes
255	JUN	No	Yes	No
256	KAT6A	No	No	Yes
257	KDM5A	No	No	Yes
258	KDM5C	No	No	Yes
259	KDM6A	No	Yes	Yes
260	KDR	No	Yes	Yes
261	KEAP1	No	Yes	Yes
262	KIT	No	Yes	Yes
263	KLF4	No	No	Yes
264	KLHL6	No	No	Yes
265	KMT2A	No	No	Yes
266	KMT2B	No	No	Yes
267	KMT2C	No	No	No
268	KMT2D	No	No	Yes
269	KRAS	No	Yes	Yes
270	LARS	No	Yes	No
271	LEF1	No	No	Yes
272	LIFR	No	No	Yes
273	LRP1B	No	No	Yes
274	LRP6	No	Yes	No
275	LRRK2	No	No	Yes
276	LTK	No	Yes	No
277	MAF	No	No	No
278	MAFB	No	No	No
279	MALAT1	No	No	Yes
280	MAP2K1	No	Yes	Yes
281	MAP2K2	No	Yes	Yes
282	MAP2K4	No	Yes	Yes
283	MAP3K1	No	Yes	Yes
284	MAP3K2	No	Yes	Yes
285	MAP3K5	No	Yes	Yes
286	MAP3K7	No	No	Yes
287	MAP3K9	No	Yes	Yes
288	MAPK1	No	No	Yes
289	MAPK8IP1	No	No	No
290	MCL1	No	Yes	Yes
291	MCTP1	No	Yes	No
292	MDM2	No	Yes	Yes
293	MDM4	No	Yes	Yes
294	MECOM	No	No	No
295	MED12	No	No	Yes
296	MEF2B	No	No	Yes
297	MEN1	No	Yes	Yes
298	MET	Yes	Yes	Yes
299	MGA	No	No	Yes
300	MIR142	No	No	No
301	MITF	No	Yes	Yes
302	MLH1	No	Yes	Yes
303	MPL	No	Yes	Yes
304	MRAS	No	Yes	No
305	MRE11A	No	Yes	Yes
306	MSH2	No	Yes	Yes
307	MSH6	No	Yes	Yes
308	MTOR	No	Yes	Yes
309	MUTYH	No	Yes	Yes
310	MYB	Yes	No	Yes
311	MYBL1	Yes	No	Yes
312	MYC	No	Yes	Yes
313	MYCL	No	No	No
314	MYCN	No	Yes	Yes
315	MYD88	No	No	Yes
316	MYH9	No	No	Yes
317	NAV3	No	No	Yes
318	NBN	No	No	Yes
319	NCOR1	No	No	Yes
320	NF1	No	Yes	Yes
321	NF2	No	Yes	Yes
322	NFE2L3	No	No	No
323	NFE2L2	No	No	Yes
324	NFKBIA	No	No	Yes
325	NFKBIE	No	Yes	Yes
326	NIPBL	No	No	Yes
327	NKX2-1	No	Yes	Yes
328	NOTCH1	No	Yes	Yes
329	NOTCH2	No	Yes	No
330	NOTCH3	No	Yes	Yes
331	NOTCH4	No	Yes	No
332	NPM1	No	Yes	Yes
333	NRAS	No	Yes	Yes
334	NSD1	No	No	Yes
335	NT5C2	No	No	Yes
336	NTRK1	Yes	Yes	Yes
337	NTRK2	Yes	Yes	Yes
338	NTRK3	Yes	Yes	Yes
339	NUP93	No	No	Yes
340	NUP98	No	No	No
341	NUTM1	Yes	No	Yes
342	OR5L1	No	No	Yes
343	PAK3	No	Yes	Yes
344	PALB2	No	Yes	Yes
345	PAX3	No	Yes	Yes
346	PAX5	No	Yes	Yes
347	PAX8	Yes	No	Yes
348	PBRM1	No	Yes	Yes
349	PCBP1	No	No	No
350	PDCD1LG2	No	No	Yes
351	PDGFB	Yes	Yes	Yes
352	PDGFRA	No	Yes	Yes
353	PDGFRB	Yes	Yes	Yes
354	PDK1	No	No	Yes
355	PDPK1	No	Yes	No
356	PDS5B	No	No	No
357	PHF6	No	No	Yes
358	PHLPP2	No	Yes	No
359	PIK3CA	No	Yes	Yes
360	PIK3CG	No	Yes	Yes
361	PIK3R1	No	Yes	Yes
362	PIK3R2	No	No	Yes
363	PIM1	No	No	No
364	PKHD1	No	Yes	No
365	PLCG1	No	Yes	No
366	PLCH2	No	Yes	No
367	PMS2	No	No	No
368	POLD1	No	No	Yes
369	POLE	No	No	Yes
370	POLQ	No	No	Yes
371	POT1	No	No	Yes
372	POU3F2	No	Yes	Yes
373	PPM1D	No	No	Yes
374	PPP2R1A	No	No	Yes
375	PPP6C	No	Yes	Yes
376	PRDM1	No	No	Yes
377	PRKACA	Yes	No	Yes
378	PRKAR1A	No	No	Yes
379	PRKCA	Yes	No	Yes
380	PRKDC	No	Yes	Yes
381	PRSS1	No	No	No
382	PRX	No	No	No
383	PTCH1	No	Yes	Yes
384	PTCH2	No	Yes	Yes
385	PTEN	No	Yes	Yes
386	PTK2B	No	Yes	Yes
387	PTPN1	No	No	Yes
388	PTPN11	No	Yes	Yes
389	PTPRD	No	Yes	Yes
390	PTPRK	No	Yes	Yes
391	PTPRT	No	No	Yes
392	PYDC2	No	Yes	No
393	RAC1	No	Yes	Yes
394	RAC2	No	Yes	No
395	RAD21	No	No	Yes
396	RAD50	No	No	Yes
397	RAD51	No	No	Yes
398	RAD51C	No	No	Yes
399	RAD51D	No	No	Yes
400	RAF1	Yes	Yes	Yes
401	RARA	No	Yes	Yes
402	RASA1	No	Yes	Yes
403	RB1	No	Yes	Yes
404	RBM10	No	No	Yes
405	REL	No	Yes	Yes
406	RELA	Yes	No	Yes
407	RET	Yes	Yes	Yes
408	RHEB	No	No	Yes
409	RHOA	No	No	Yes
410	RHOT1	No	Yes	No
411	RICTOR	No	Yes	Yes
412	RIT1	No	No	Yes
413	RNF43	No	No	Yes
414	ROS1	Yes	Yes	Yes
415	RPL5	No	No	No
416	RPL22	No	No	No
417	RPTOR	No	Yes	Yes
418	RRAS	No	No	Yes
419	RRAS2	No	No	Yes
420	RUNX1	Yes	Yes	Yes
421	RUNX1T1	No	Yes	Yes
422	SDHA	No	No	No
423	SDHB	No	No	Yes
424	SDHC	No	No	No
425	SDHD	No	No	Yes
426	SETBP1	No	No	Yes
427	SETD2	No	No	Yes
428	SF3B1	No	Yes	Yes
429	SGK1	No	No	No
430	SH2B3	No	No	Yes
431	SHH	No	No	Yes
432	SHOC2	No	Yes	No
433	SIN3A	No	No	Yes
434	SLITRK6	No	No	Yes
435	SMAD2	No	Yes	Yes
436	SMAD3	No	Yes	Yes
437	SMAD4	No	Yes	Yes
438	SMARCA2	No	Yes	Yes
439	SMARCA4	No	Yes	Yes
440	SMARCB1	No	Yes	Yes
441	SMC1A	No	No	Yes
442	SMC3	No	No	Yes
443	SMG7	No	Yes	No
444	SMO	No	Yes	Yes
445	SNX31	No	Yes	No
446	SOCS1	No	Yes	Yes
447	SOS1	No	No	Yes
448	SOS2	No	Yes	Yes
449	SOX9	No	No	Yes
450	SOX10	No	Yes	Yes
451	SOX17	No	No	No
452	SOX2	No	Yes	Yes
453	SPEN	No	No	Yes
454	SPOP	No	No	Yes
455	SPRED1	No	Yes	Yes
456	SPRY1	No	Yes	Yes
457	SPRY2	No	Yes	Yes
458	SPRY4	No	Yes	Yes
459	SPTA1	No	No	Yes
460	SRC	No	Yes	Yes
461	SRSF2	No	No	Yes
462	SS18	Yes	No	Yes
463	STAG1	No	No	No
464	STAG2	No	Yes	Yes
465	STAT3	No	Yes	Yes
466	STAT4	No	No	Yes
467	STAT5A	No	No	No
468	STAT5B	No	No	No
469	STAT6	Yes	No	Yes
470	STK11	No	Yes	Yes
471	STK19	No	Yes	No
472	SUFU	No	Yes	Yes
473	SUZ12	No	No	No
474	TACC1	No	Yes	No
475	TADA1	No	No	Yes
476	TADA2B	No	No	No
477	TAF1	No	No	No
478	TAS2R60	No	Yes	No
479	TBL1XR1	No	No	No
480	TBX3	No	No	Yes
481	TBX22	No	Yes	No
482	TCF3	No	No	No
483	TCF4	No	Yes	No
484	TCF7L2	No	No	Yes
485	TCL1A	No	No	No
486	TERT	No	Yes	Yes
487	TET2	No	Yes	Yes
488	TFE3	Yes	No	Yes
489	TFEB	Yes	No	Yes
490	TGFBR2	No	Yes	Yes
491	TLR4	No	No	Yes
492	TNC	No	Yes	No
493	TNFAIP3	No	Yes	Yes
494	TNFRSF14	No	No	Yes
495	TNKS	No	Yes	No
496	TNKS2	No	Yes	No
497	TOP1	No	Yes	Yes
498	TMPRSS2	Yes	No	Yes
499	TP53	No	Yes	Yes
500	TP63	No	No	No
501	TPMT	No	Yes	No
502	TRAF7	No	No	Yes
503	TRPM1	No	Yes	No
504	TRPM3	No	Yes	No
505	TRRAP	No	Yes	No
506	TSC1	No	Yes	Yes
507	TSC2	No	Yes	Yes
508	TSHR	No	Yes	Yes
509	TSHZ2	No	No	Yes
510	TSHZ3	No	No	Yes
511	TSPY1	No	No	No
512	U2AF1	No	No	No
513	UGT1A1	No	Yes	No
514	UGT1A7	No	Yes	No
515	USP6	Yes	No	No
516	USP7	No	No	Yes
517	USP9X	No	Yes	No
518	VAT1L	No	Yes	No
519	VEZF1	No	No	No
520	VHL	No	Yes	Yes
521	WAPAL	No	No	No
522	WHSC1	No	No	No
523	WISP3	No	No	Yes
524	WRN	No	Yes	Yes
525	WT1	No	Yes	Yes
526	XPO1	No	No	Yes
527	XRCC2	No	No	No
528	XRCC3	No	Yes	No
529	XRCC5	No	Yes	No
530	XRCC6	No	Yes	No
531	YAP1	No	Yes	Yes
532	YWHAE	Yes	No	Yes
533	ZFHX3	No	No	Yes
534	ZMYM3	No	No	Yes
535	ZNF217	No	No	Yes
536	ZNF668	No	Yes	No
537	ZNF703	No	No	Yes
538	ZRSR2	No	No	Yes
