# Supplementary material for: Combined activation of MAP kinase pathway and β-catenin signaling cause deep penetrating nevi
Source: Nat Commun. 2017 Sep 21;8:644. doi: 10.1038/s41467-017-00758-3 (PMC5608693; doi:10.1038/s41467-017-00758-3)
Supplement: Supplementary file 6 — Supplementary Data 5 [file 41467_2017_758_MOESM6_ESM.xlsx]

## Sheet: nimblegen_v4_baits.bed
Bait Intervals for version 3 of targeted sequencing platform (hg19).
chr1	1508991	1509133
chr1	2488056	2488211
chr1	2489141	2489313
chr1	2489756	2489932
chr1	2490291	2491438
chr1	2492036	2492175
chr1	2492906	2493294
chr1	2494241	2494376
chr1	2494556	2494729
chr1	3003395	3003512
chr1	6011278	6011415
chr1	6165378	6165528
chr1	6166248	6166389
chr1	6166423	6166605
chr1	6166653	6166873
chr1	6169833	6170075
chr1	6170428	6170605
chr1	6171813	6171986
chr1	6172178	6172366
chr1	6172938	6173078
chr1	6173483	6173576
chr1	6181138	6181326
chr1	6181518	6181664
chr1	6183973	6184185
chr1	6184543	6184757
chr1	6185138	6185322
chr1	6185543	6185700
chr1	6185788	6185951
chr1	6186608	6186811
chr1	6187108	6187241
chr1	6188078	6188304
chr1	6188533	6188710
chr1	6188873	6189152
chr1	6190173	6190420
chr1	6191658	6191850
chr1	6194163	6194337
chr1	6194748	6194959
chr1	6195268	6195480
chr1	6196553	6196726
chr1	6196763	6196940
chr1	6202163	6202402
chr1	6202448	6202696
chr1	6203858	6204034
chr1	6204048	6204240
chr1	6206248	6206532
chr1	6206703	6206951
chr1	6208888	6209161
chr1	6209283	6209501
chr1	6211063	6211244
chr1	6212463	6212636
chr1	6214688	6214971
chr1	6215633	6215808
chr1	6219373	6219590
chr1	6228188	6228366
chr1	6239973	6240106
chr1	8073238	8073699
chr1	8073713	8074483
chr1	8075308	8075480
chr1	8075523	8075707
chr1	9032947	9033089
chr1	10517852	10517963
chr1	11167475	11167603
chr1	11168205	11168364
chr1	11169315	11169445
chr1	11169675	11169815
chr1	11172865	11173001
chr1	11174350	11174539
chr1	11174835	11174979
chr1	11175415	11175563
chr1	11177030	11177163
chr1	11181270	11181471
chr1	11182005	11182220
chr1	11184525	11184702
chr1	11186655	11186862
chr1	11187035	11187228
chr1	11187645	11187907
chr1	11188030	11188214
chr1	11188475	11188625
chr1	11188885	11189020
chr1	11189770	11189904
chr1	11190550	11190876
chr1	11193105	11193296
chr1	11194385	11194566
chr1	11199325	11199503
chr1	11199565	11199749
chr1	11204670	11204856
chr1	11204990	11205138
chr1	11206705	11206859
chr1	11210160	11210300
chr1	11217180	11217359
chr1	11227465	11227598
chr1	11259290	11259503
chr1	11259575	11259789
chr1	11264585	11264802
chr1	11269345	11269553
chr1	11270845	11270977
chr1	11272335	11272558
chr1	11272820	11273006
chr1	11273420	11273640
chr1	11276170	11276312
chr1	11288695	11289019
chr1	11290950	11291125
chr1	11291325	11291521
chr1	11292465	11292600
chr1	11293420	11293565
chr1	11294165	11294360
chr1	11297875	11298133
chr1	11298430	11298713
chr1	11300325	11300615
chr1	11301575	11301777
chr1	11303140	11303395
chr1	11307655	11307831
chr1	11307845	11308173
chr1	11313870	11314046
chr1	11316025	11316266
chr1	11316965	11317242
chr1	11318520	11318695
chr1	11319275	11319494
chr1	12042675	12042808
chr1	13801712	13801854
chr1	15011453	15011587
chr1	16174529	16174663
chr1	16199279	16199667
chr1	16200574	16200726
chr1	16200734	16200909
chr1	16202674	16203200
chr1	16235794	16236007
chr1	16237569	16237827
chr1	16242599	16242803
chr1	16245399	16245574
chr1	16245874	16246038
chr1	16247354	16247492
chr1	16248734	16248872
chr1	16254564	16257510
chr1	16257524	16262465
chr1	16262474	16262799
chr1	16263624	16264155
chr1	16264279	16264534
chr1	16265189	16265405
chr1	16265764	16265956
chr1	16451674	16451825
chr1	16455904	16456111
chr1	16456699	16456952
chr1	16458194	16458398
chr1	16458524	16458798
chr1	16458824	16458974
chr1	16459649	16459901
chr1	16459954	16460120
chr1	16460309	16460435
chr1	16460929	16461074
chr1	16461499	16461713
chr1	16462049	16462303
chr1	16464324	16464705
chr1	16464744	16464967
chr1	16474849	16475584
chr1	16477344	16477487
chr1	16482314	16482456
chr1	17345333	17345454
chr1	17349078	17349268
chr1	17350433	17350584
chr1	17354218	17354360
chr1	17355073	17355252
chr1	17359523	17359658
chr1	17371233	17371400
chr1	17380403	17380537
chr1	18026118	18026259
chr1	18958058	18958196
chr1	18960763	18961055
chr1	18961583	18961763
chr1	18962703	18962878
chr1	19018223	19018470
chr1	19027138	19027347
chr1	19029553	19029805
chr1	19062093	19062562
chr1	19071273	19071460
chr1	19504028	19504177
chr1	22405033	22405103
chr1	22405173	22405379
chr1	22408173	22408246
chr1	22408253	22408325
chr1	22412898	22412972
chr1	22413003	22413082
chr1	22413128	22413258
chr1	22413293	22413403
chr1	22416408	22416538
chr1	22417883	22417951
chr1	22502258	22502382
chr1	23885407	23885541
chr1	23885582	23885943
chr1	25508096	25508195
chr1	27004266	27004399
chr1	27022861	27022937
chr1	27022946	27024058
chr1	27056106	27056397
chr1	27057621	27058114
chr1	27059131	27059315
chr1	27087321	27087604
chr1	27087841	27087988
chr1	27088611	27088831
chr1	27089431	27089786
chr1	27092686	27092893
chr1	27092926	27093095
chr1	27094256	27094498
chr1	27097581	27097828
chr1	27098956	27099140
chr1	27099276	27099503
chr1	27099801	27100019
chr1	27100036	27100196
chr1	27100256	27100416
chr1	27100796	27101744
chr1	27102041	27102228
chr1	27102291	27102423
chr1	27105491	27105662
chr1	27105721	27107260
chr1	31502002	31502141
chr1	33008172	33008271
chr1	36002707	36002848
chr1	36931672	36931822
chr1	36931922	36932535
chr1	36932797	36932945
chr1	36933132	36933279
chr1	36933397	36933602
chr1	36933652	36933860
chr1	36934722	36934872
chr1	36935227	36935479
chr1	36937012	36937290
chr1	36937622	36937775
chr1	36937817	36938024
chr1	36938092	36938300
chr1	36939012	36939262
chr1	36939342	36939515
chr1	36940942	36941304
chr1	36944982	36945139
chr1	37501897	37502048
chr1	39038799	39038944
chr1	39305194	39305399
chr1	39311589	39311793
chr1	39317254	39317462
chr1	39318024	39318195
chr1	39321354	39321592
chr1	39322524	39322762
chr1	39325059	39325349
chr1	40261364	40261714
chr1	40262094	40262197
chr1	40264264	40264332
chr1	40363009	40363684
chr1	40366454	40367128
chr1	40367444	40367601
chr1	40531624	40531774
chr1	42005524	42005674
chr1	43501279	43501415
chr1	43803474	43803631
chr1	43803744	43803920
chr1	43804179	43804428
chr1	43804909	43805275
chr1	43805599	43805680
chr1	43805689	43805836
chr1	43806034	43806221
chr1	43812084	43812336
chr1	43812429	43812647
chr1	43814479	43814698
chr1	43814899	43815149
chr1	43817889	43817988
chr1	43818154	43818482
chr1	45286285	45286431
chr1	45287460	45287607
chr1	45288060	45288375
chr1	45288710	45288856
chr1	45288890	45289094
chr1	45291890	45292080
chr1	45292135	45292304
chr1	45292315	45292454
chr1	45292545	45292795
chr1	45292805	45293019
chr1	45293045	45293405
chr1	45293490	45293877
chr1	45293945	45294114
chr1	45294150	45294334
chr1	45294625	45294775
chr1	45294795	45295019
chr1	45295050	45295228
chr1	45295260	45295474
chr1	45295555	45295733
chr1	45296490	45296744
chr1	45297350	45297496
chr1	45297600	45297754
chr1	45297795	45298043
chr1	45307495	45307738
chr1	45308485	45308629
chr1	45794955	45795119
chr1	45795555	45795631
chr1	45796125	45796278
chr1	45796825	45797037
chr1	45797060	45797245
chr1	45797300	45797560
chr1	45797655	45798020
chr1	45798030	45798185
chr1	45798210	45798683
chr1	45798730	45798871
chr1	45798905	45799041
chr1	45799060	45799322
chr1	45800030	45800224
chr1	45803790	45803923
chr1	45805850	45806026
chr1	46505245	46505386
chr1	48012680	48012811
chr1	51007045	51007189
chr1	51336535	51336638
chr1	51340345	51340416
chr1	51341620	51341760
chr1	51344515	51344635
chr1	51345645	51345786
chr1	51436010	51436189
chr1	51439535	51439952
chr1	51528535	51528784
chr1	51530375	51530532
chr1	51535615	51535753
chr1	51539780	51539896
chr1	55501080	55501209
chr1	57001735	57001866
chr1	58500180	58500321
chr1	60020259	60020400
chr1	63005366	63005511
chr1	65300217	65300349
chr1	65301047	65301221
chr1	65301757	65301935
chr1	65303592	65303795
chr1	65304112	65304302
chr1	65305252	65305515
chr1	65306902	65307035
chr1	65307107	65307318
chr1	65309722	65309940
chr1	65310412	65310587
chr1	65311162	65311353
chr1	65312302	65312445
chr1	65313192	65313402
chr1	65316452	65316634
chr1	65321167	65321414
chr1	65323317	65323491
chr1	65325757	65325966
chr1	65330437	65330641
chr1	65332517	65332919
chr1	65334962	65335180
chr1	65339017	65339243
chr1	65344682	65344849
chr1	65348937	65349191
chr1	65351917	65352028
chr1	67518692	67518833
chr1	69023102	69023241
chr1	70505389	70505526
chr1	72003251	72003394
chr1	73529351	73529489
chr1	75001418	75001565
chr1	76503788	76503943
chr1	78013737	78013884
chr1	78413147	78413290
chr1	78414372	78414603
chr1	78414812	78415016
chr1	78420902	78421004
chr1	78422222	78422407
chr1	78425832	78425973
chr1	78426007	78426208
chr1	78428432	78428641
chr1	78429232	78429405
chr1	78429722	78429858
chr1	78429907	78430057
chr1	78430307	78430442
chr1	78430532	78430671
chr1	78430727	78430927
chr1	78432327	78432461
chr1	78432532	78432639
chr1	78432687	78432824
chr1	78433257	78433358
chr1	78433797	78433930
chr1	78434662	78434796
chr1	78435572	78435681
chr1	78444537	78444730
chr1	79506123	79506232
chr1	81003348	81003497
chr1	82510887	82511036
chr1	84011667	84011796
chr1	85502717	85502866
chr1	87030747	87030889
chr1	88518862	88518998
chr1	90000128	90000271
chr1	91501357	91501505
chr1	93003732	93003867
chr1	94500357	94500503
chr1	96018437	96018579
chr1	99009477	99009612
chr1	100500512	100500658
chr1	102001177	102001326
chr1	103507302	103507443
chr1	105029326	105029457
chr1	106510801	106510930
chr1	108002311	108002446
chr1	109503963	109504100
chr1	111034817	111034953
chr1	112523574	112523712
chr1	115251123	115251297
chr1	115252158	115252372
chr1	115256398	115256631
chr1	115258638	115258818
chr1	116697012	116697152
chr1	116706517	116706635
chr1	117009922	117010060
chr1	118165467	118166690
chr1	118500952	118501100
chr1	120075597	120075729
chr1	120354762	120355080
chr1	120355427	120355581
chr1	120357137	120357461
chr1	120457895	120459347
chr1	120460260	120460407
chr1	120460995	120461219
chr1	120461900	120462264
chr1	120462830	120463049
chr1	120464305	120464447
chr1	120464825	120465084
chr1	120465235	120465440
chr1	120466225	120466616
chr1	120467895	120468459
chr1	120469095	120469246
chr1	120471575	120471850
chr1	120478020	120478262
chr1	120479870	120480128
chr1	120480445	120480672
chr1	120483155	120483412
chr1	120484115	120484301
chr1	120484320	120484396
chr1	120491010	120491227
chr1	120491595	120491778
chr1	120493110	120493489
chr1	120496130	120496346
chr1	120497630	120497896
chr1	120501990	120502160
chr1	120506170	120506460
chr1	120508045	120508221
chr1	120508970	120509148
chr1	120510025	120510287
chr1	120510675	120510890
chr1	120512105	120512396
chr1	120529560	120529729
chr1	120539260	120539391
chr1	120539590	120539980
chr1	120547930	120548245
chr1	120572490	120572596
chr1	120611910	120612050
chr1	144896934	144897075
chr1	144901179	144901318
chr1	145436744	145436889
chr1	145438934	145439075
chr1	145441444	145441570
chr1	145487804	145487939
chr1	145491599	145491747
chr1	145518104	145518248
chr1	145522479	145522625
chr1	145533419	145533553
chr1	147000569	147000718
chr1	149817810	149817959
chr1	150549810	150549982
chr1	150550695	150551005
chr1	150551285	150552026
chr1	151509685	151509836
chr1	152487828	152488194
chr1	153123523	153123664
chr1	155870144	155870430
chr1	155874079	155874464
chr1	155874484	155874624
chr1	155880194	155880340
chr1	155880414	155880739
chr1	156025084	156025225
chr1	156785549	156785691
chr1	156811839	156812089
chr1	156830694	156830948
chr1	156834109	156834247
chr1	156834474	156834625
chr1	156836664	156836808
chr1	156837864	156838076
chr1	156838269	156838488
chr1	156841379	156842013
chr1	156842029	156842236
chr1	156842244	156842391
chr1	156842394	156842467
chr1	156842989	156844812
chr1	156844829	156845480
chr1	156845524	156846019
chr1	156846159	156846385
chr1	156848879	156849170
chr1	156849764	156849973
chr1	156851224	156851469
chr1	158581024	158581202
chr1	158582574	158582796
chr1	158583484	158583669
chr1	158583984	158584101
chr1	158584984	158585230
chr1	158587274	158587420
chr1	158587759	158587905
chr1	158588984	158589163
chr1	158589929	158590279
chr1	158592744	158592998
chr1	158595889	158596032
chr1	158596594	158596809
chr1	158597389	158597535
chr1	158604304	158604486
chr1	158605674	158605863
chr1	158606399	158606577
chr1	158607789	158608043
chr1	158609349	158609493
chr1	158609634	158609806
chr1	158612169	158612351
chr1	158612574	158612790
chr1	158613089	158613228
chr1	158614019	158614229
chr1	158614949	158615191
chr1	158615249	158615416
chr1	158617299	158617552
chr1	158618264	158618484
chr1	158619609	158619765
chr1	158621134	158621271
chr1	158622224	158622473
chr1	158623029	158623253
chr1	158624379	158624551
chr1	158626324	158626478
chr1	158627234	158627525
chr1	158631049	158631224
chr1	158632469	158632746
chr1	158636084	158636326
chr1	158637619	158637866
chr1	158639169	158639377
chr1	158639454	158639581
chr1	158641109	158641278
chr1	158641814	158642005
chr1	158644094	158644237
chr1	158644299	158644486
chr1	158645899	158646112
chr1	158647454	158647673
chr1	158648159	158648337
chr1	158650349	158650565
chr1	158651294	158651467
chr1	158653139	158653320
chr1	158654864	158655158
chr1	158656224	158656354
chr1	159003212	159003352
chr1	160509923	160510066
chr1	162688809	162688973
chr1	162722859	162723012
chr1	162724389	162724665
chr1	162724924	162725131
chr1	162725419	162725599
chr1	162729564	162729804
chr1	162730979	162731264
chr1	162735739	162735884
chr1	162736994	162737184
chr1	162740069	162740498
chr1	162741779	162742071
chr1	162743224	162743417
chr1	162745419	162745656
chr1	162745904	162746192
chr1	162748334	162748548
chr1	162749879	162750051
chr1	163508124	163508253
chr1	166512600	166512746
chr1	166826780	166826991
chr1	166827330	166827546
chr1	166829395	166829612
chr1	166831410	166831667
chr1	166832990	166833179
chr1	166838640	166838777
chr1	166838970	166839114
chr1	166845360	166845499
chr1	167906124	167906253
chr1	169645115	169645270
chr1	172501723	172501867
chr1	174021158	174021304
chr1	175501266	175501411
chr1	177003936	177004079
chr1	178501494	178501645
chr1	179076824	179078616
chr1	179079384	179079602
chr1	179079884	179080030
chr1	179081414	179081549
chr1	179083989	179084190
chr1	179086434	179086686
chr1	179087689	179087935
chr1	179089289	179089425
chr1	179090699	179091021
chr1	179095484	179095839
chr1	179100424	179100632
chr1	179102399	179102539
chr1	179112044	179112210
chr1	179198349	179198558
chr1	180001199	180001347
chr1	181510614	181510755
chr1	184505621	184505758
chr1	189045372	189045514
chr1	193091303	193091486
chr1	193094218	193094362
chr1	193099263	193099402
chr1	193104478	193104746
chr1	193107183	193107319
chr1	193110958	193111230
chr1	193116963	193117110
chr1	193119398	193119533
chr1	193121468	193121602
chr1	193172878	193173010
chr1	193181183	193181283
chr1	193181488	193181620
chr1	193202093	193202301
chr1	193205363	193205499
chr1	193218838	193219009
chr1	193219753	193219891
chr1	193502668	193502815
chr1	198001453	198001592
chr1	199518802	199518930
chr1	201012072	201012218
chr1	201980242	201980451
chr1	201981062	201981347
chr1	201981457	201981590
chr1	201981737	201981922
chr1	201982047	201982181
chr1	201982282	201982455
chr1	201982922	201983186
chr1	201984302	201984481
chr1	202526662	202526791
chr1	204386277	204386353
chr1	204386617	204386761
chr1	204388792	204388884
chr1	204389232	204389380
chr1	204389952	204390095
chr1	204494612	204494750
chr1	204495452	204495589
chr1	204499787	204499952
chr1	204501267	204501424
chr1	204501847	204501984
chr1	204505972	204506105
chr1	204506507	204506652
chr1	204506997	204507133
chr1	204507302	204507455
chr1	204511887	204512092
chr1	204513637	204513846
chr1	204515892	204516028
chr1	204518217	204518835
chr1	204624857	204625008
chr1	204625372	204625519
chr1	204626492	204626632
chr1	204626977	204627104
chr1	205509323	205509452
chr1	206646531	206646677
chr1	206647651	206647824
chr1	206648186	206648362
chr1	206649496	206649744
chr1	206649996	206650203
chr1	206651061	206651252
chr1	206651541	206651720
chr1	206652251	206652506
chr1	206653161	206653302
chr1	206653326	206653477
chr1	206653761	206653901
chr1	206658291	206658448
chr1	206658506	206658674
chr1	206661206	206661352
chr1	206664086	206664233
chr1	206664951	206665093
chr1	206665696	206666256
chr1	206666266	206666475
chr1	206666566	206666742
chr1	206667216	206667360
chr1	206669381	206669533
chr1	207014681	207014823
chr1	210000994	210001132
chr1	211520294	211520434
chr1	214503474	214503605
chr1	216000914	216001051
chr1	217510071	217510227
chr1	219007301	219007439
chr1	220505781	220505921
chr1	222015596	222015729
chr1	223501087	223501217
chr1	225060146	225060290
chr1	226252046	226252122
chr1	226253321	226253387
chr1	226253486	226253625
chr1	226259116	226259195
chr1	228028976	228029117
chr1	231002824	231002979
chr1	232515300	232515447
chr1	234007525	234007672
chr1	235543316	235543453
chr1	237008448	237008583
chr1	238504484	238504631
chr1	240002544	240002688
chr1	241511544	241511674
chr1	241661094	241661311
chr1	241663714	241663892
chr1	241665719	241665902
chr1	241667319	241667560
chr1	241669274	241669482
chr1	241671879	241672121
chr1	241675244	241675453
chr1	241676879	241677043
chr1	241680459	241680626
chr1	241682869	241683050
chr1	243558700	243558851
chr1	243564160	243564315
chr1	243564835	243564988
chr1	243566560	243566716
chr1	243566830	243566978
chr1	243663040	243663146
chr1	243668520	243668662
chr1	243675600	243675739
chr1	243708781	243708919
chr1	243716006	243716279
chr1	243726986	243727172
chr1	243736221	243736357
chr1	243776936	243777033
chr1	243778356	243778487
chr1	243800891	243801056
chr1	243809161	243809377
chr1	243828051	243828186
chr1	243858871	243859041
chr1	244006376	244006514
chr1	244500012	244500145
chr1	247511557	247511691
chr1	249066250	249066381
chr2	1520830	1520970
chr2	3002945	3003085
chr2	4504887	4504989
chr2	6003908	6004052
chr2	7511283	7511417
chr2	8178658	8178810
chr2	9003188	9003320
chr2	10513483	10513619
chr2	12002770	12002914
chr2	13620470	13620630
chr2	15019505	15019637
chr2	15982350	15982490
chr2	15983080	15983236
chr2	15983425	15983674
chr2	16080675	16080888
chr2	16082035	16082991
chr2	16085580	16086258
chr2	18013054	18013195
chr2	19514253	19514399
chr2	21001323	21001454
chr2	22505645	22505778
chr2	24024618	24024759
chr2	25457113	25457325
chr2	25458553	25458728
chr2	25459768	25459917
chr2	25461968	25462119
chr2	25462288	25462446
chr2	25463148	25463354
chr2	25463483	25463624
chr2	25464398	25464619
chr2	25466738	25466885
chr2	25466993	25467245
chr2	25467373	25467552
chr2	25468083	25468236
chr2	25468833	25468982
chr2	25469003	25469213
chr2	25469458	25469669
chr2	25469898	25470036
chr2	25470433	25470651
chr2	25470873	25471124
chr2	25472488	25472634
chr2	25474993	25475131
chr2	25497788	25497990
chr2	25498318	25498449
chr2	25505228	25505616
chr2	25509833	25509985
chr2	25522978	25523123
chr2	25536743	25536885
chr2	25964863	25966276
chr2	25966283	25967362
chr2	25972543	25973302
chr2	25976373	25976550
chr2	25978863	25979005
chr2	25982323	25982532
chr2	25990423	25990634
chr2	25991588	25991768
chr2	25994283	25994418
chr2	26022228	26022298
chr2	26022308	26022445
chr2	26029073	26029249
chr2	26058323	26058433
chr2	26068318	26068446
chr2	26100978	26101127
chr2	28503533	28503663
chr2	29318003	29318177
chr2	29318308	29318457
chr2	29319823	29320083
chr2	29416068	29416797
chr2	29419608	29419751
chr2	29420373	29420567
chr2	29430003	29430159
chr2	29430833	29430978
chr2	29432613	29432759
chr2	29436818	29436963
chr2	29443538	29443734
chr2	29443818	29444148
chr2	29445168	29445304
chr2	29445348	29445487
chr2	29446178	29446811
chr2	29446818	29449062
chr2	29449358	29450578
chr2	29451718	29451972
chr2	29455143	29455361
chr2	29456398	29456587
chr2	29462523	29462734
chr2	29473943	29474171
chr2	29497933	29498114
chr2	29498243	29498385
chr2	29519728	29519940
chr2	29541148	29541288
chr2	29543593	29543764
chr2	29551188	29551379
chr2	29606563	29606747
chr2	29754748	29755008
chr2	29917693	29917909
chr2	29940408	29940600
chr2	30142823	30143564
chr2	30240648	30240791
chr2	30240978	30241129
chr2	30243518	30243667
chr2	30243848	30243931
chr2	30244228	30244374
chr2	31502377	31502530
chr2	33012104	33012245
chr2	34505412	34505547
chr2	36002784	36002920
chr2	37501104	37501254
chr2	39015894	39016029
chr2	39212934	39213463
chr2	39214589	39214758
chr2	39216354	39216487
chr2	39222239	39222547
chr2	39224034	39224203
chr2	39224369	39224571
chr2	39233529	39233697
chr2	39234149	39234349
chr2	39237699	39237876
chr2	39239244	39239516
chr2	39240594	39240743
chr2	39240984	39241158
chr2	39241889	39242018
chr2	39249629	39250408
chr2	39251129	39251297
chr2	39261894	39262046
chr2	39262324	39262460
chr2	39262509	39262677
chr2	39278249	39278464
chr2	39281719	39281972
chr2	39283819	39284019
chr2	39285784	39285956
chr2	39294739	39294916
chr2	39347449	39347585
chr2	39573084	39573190
chr2	40508219	40508349
chr2	42012074	42012218
chr2	43500562	43500708
chr2	45004260	45004409
chr2	46501310	46501451
chr2	47596180	47596404
chr2	47596620	47596961
chr2	47600595	47600732
chr2	47600925	47601213
chr2	47602325	47602476
chr2	47604110	47604248
chr2	47606065	47606220
chr2	47606885	47607134
chr2	47612253	47612391
chr2	47613658	47613798
chr2	47630298	47630546
chr2	47635533	47635708
chr2	47637223	47637533
chr2	47639518	47639741
chr2	47641383	47641558
chr2	47641583	47641693
chr2	47643413	47643582
chr2	47656853	47657096
chr2	47672663	47672832
chr2	47690148	47690320
chr2	47693773	47693973
chr2	47698078	47698216
chr2	47702153	47702431
chr2	47703473	47703726
chr2	47705388	47705695
chr2	47707808	47708024
chr2	47709893	47710098
chr2	48010338	48010657
chr2	48018043	48018291
chr2	48022998	48023228
chr2	48025728	48028352
chr2	48030523	48030841
chr2	48032018	48032194
chr2	48032743	48032886
chr2	48033313	48033532
chr2	48033558	48033816
chr2	48033913	48034017
chr2	49508113	49508255
chr2	51020506	51020636
chr2	51288406	51288483
chr2	51288571	51288644
chr2	52507036	52507183
chr2	54048316	54048425
chr2	55516473	55516613
chr2	57011105	57011244
chr2	58386845	58386977
chr2	58387195	58387347
chr2	58388650	58388784
chr2	58389960	58390100
chr2	58390115	58390217
chr2	58390530	58390669
chr2	58392830	58393044
chr2	58421305	58421456
chr2	58425680	58425814
chr2	58431230	58431381
chr2	58449055	58449187
chr2	58453850	58453957
chr2	58456905	58457038
chr2	58459135	58459281
chr2	58468325	58468473
chr2	58501245	58501391
chr2	60001229	60001367
chr2	61108904	61109040
chr2	61118794	61118998
chr2	61121499	61121716
chr2	61128089	61128236
chr2	61143999	61144170
chr2	61145304	61145437
chr2	61145504	61145781
chr2	61147129	61147272
chr2	61147624	61147799
chr2	61148874	61149644
chr2	61511964	61512098
chr2	61705929	61706134
chr2	61708294	61708433
chr2	61709484	61709695
chr2	61710069	61710241
chr2	61711049	61711253
chr2	61712879	61713116
chr2	61715274	61715440
chr2	61715689	61715940
chr2	61717754	61717923
chr2	61719144	61719348
chr2	61719434	61719642
chr2	61719679	61719987
chr2	61720024	61720197
chr2	61721004	61721251
chr2	61722554	61722775
chr2	61723984	61724159
chr2	61725774	61725957
chr2	61725979	61726055
chr2	61726824	61727070
chr2	61729074	61729215
chr2	61729339	61729470
chr2	61749709	61749847
chr2	61753524	61753662
chr2	61760884	61761042
chr2	63006579	63006729
chr2	64518910	64519051
chr2	66007028	66007180
chr2	67241088	67241236
chr2	67520593	67520733
chr2	69008038	69008142
chr2	70514918	70515069
chr2	72017088	72017228
chr2	75043472	75043621
chr2	76508262	76508400
chr2	78017877	78018025
chr2	79516498	79516598
chr2	81002441	81002571
chr2	82511470	82511600
chr2	84011339	84011467
chr2	88300880	88300973
chr2	88509991	88510130
chr2	95578109	95578248
chr2	95613529	95613675
chr2	95849264	95849366
chr2	96166364	96166507
chr2	96809539	96809819
chr2	96809864	96810144
chr2	96810474	96810655
chr2	96810684	96811115
chr2	97594024	97594167
chr2	100516023	100516156
chr2	102010568	102010711
chr2	103518128	103518259
chr2	105001228	105001372
chr2	106502978	106503113
chr2	108027875	108028016
chr2	109540846	109540980
chr2	111395517	111395651
chr2	112641652	112641784
chr2	113976073	113976204
chr2	113977643	113978055
chr2	113978058	113978264
chr2	113978288	113979091
chr2	113979093	113979531
chr2	113979543	113981843
chr2	113982143	113982358
chr2	113982453	113983152
chr2	113983163	113983512
chr2	113983538	113983677
chr2	113983688	113986051
chr2	113986073	113987514
chr2	113987523	113989305
chr2	113989583	113990603
chr2	113990628	113990912
chr2	113990918	113990987
chr2	113991268	113992080
chr2	113992378	113994299
chr2	113998948	113999416
chr2	113999563	113999729
chr2	114000238	114000389
chr2	114001978	114002228
chr2	114004308	114004518
chr2	114017453	114017593
chr2	114035878	114036028
chr2	115514186	115514326
chr2	117008236	117008374
chr2	120014597	120014720
chr2	121554862	121555086
chr2	121684902	121685090
chr2	121708787	121709045
chr2	121712797	121713037
chr2	121726262	121726511
chr2	121727947	121728230
chr2	121729482	121729664
chr2	121732467	121732582
chr2	121732607	121732715
chr2	121735977	121736195
chr2	121740262	121740469
chr2	121742012	121742341
chr2	121743822	121744206
chr2	121745752	121748284
chr2	123000347	123000494
chr2	124503471	124503608
chr2	127504032	127504190
chr2	128065127	128065405
chr2	128066132	128066380
chr2	128072307	128072474
chr2	128075172	128075356
chr2	128075722	128075924
chr2	128079597	128079834
chr2	128081452	128081591
chr2	128081712	128081847
chr2	128083272	128083414
chr2	128084237	128084405
chr2	128087462	128087601
chr2	128087942	128088110
chr2	128093417	128093554
chr2	128095252	128095405
chr2	128096482	128096659
chr2	128100632	128100774
chr2	129007768	129007925
chr2	130512738	130512884
chr2	132129083	132129230
chr2	133430790	133430890
chr2	133483165	133483358
chr2	133486365	133486546
chr2	133489275	133489632
chr2	133512910	133513047
chr2	133531355	133531494
chr2	133538590	133538844
chr2	133539485	133543329
chr2	133547560	133547814
chr2	133554170	133554321
chr2	133618040	133618218
chr2	133626450	133626554
chr2	133636380	133636515
chr2	133683590	133683688
chr2	133721260	133721473
chr2	133751685	133751831
chr2	133881290	133881434
chr2	133887515	133887722
chr2	133971245	133971390
chr2	134060560	134060723
chr2	134274985	134275118
chr2	136872415	136873539
chr2	136875550	136875691
chr2	138011880	138012023
chr2	139519446	139519595
chr2	140990731	140990905
chr2	140992331	140992468
chr2	140995691	140995898
chr2	140996981	140997117
chr2	141004616	141004769
chr2	141026802	141026991
chr2	141027847	141027950
chr2	141031962	141032176
chr2	141055352	141055561
chr2	141072482	141072699
chr2	141079507	141079676
chr2	141081427	141081642
chr2	141083307	141083481
chr2	141091997	141092174
chr2	141093162	141093433
chr2	141108332	141108623
chr2	141110497	141110681
chr2	141113887	141114067
chr2	141115522	141115702
chr2	141116367	141116512
chr2	141122197	141122375
chr2	141128257	141128433
chr2	141128722	141128897
chr2	141130552	141130721
chr2	141135727	141135867
chr2	141143437	141143618
chr2	141200042	141200216
chr2	141201867	141202013
chr2	141202102	141202290
chr2	141208112	141208243
chr2	141213992	141214173
chr2	141215007	141215259
chr2	141232682	141232926
chr2	141242887	141243124
chr2	141245162	141245342
chr2	141250147	141250282
chr2	141253102	141253360
chr2	141259232	141259441
chr2	141260507	141260712
chr2	141264342	141264529
chr2	141267462	141267659
chr2	141272192	141272362
chr2	141274432	141274598
chr2	141283387	141283590
chr2	141283782	141283952
chr2	141291562	141291737
chr2	141294122	141294294
chr2	141298517	141298696
chr2	141299322	141299558
chr2	141356177	141356418
chr2	141358997	141359212
chr2	141457797	141458213
chr2	141459267	141459453
chr2	141459677	141459893
chr2	141459972	141460140
chr2	141473517	141473693
chr2	141474227	141474403
chr2	141526757	141526937
chr2	141528417	141528600
chr2	141533637	141533838
chr2	141571192	141571404
chr2	141597532	141597668
chr2	141598472	141598683
chr2	141607647	141607916
chr2	141609187	141609377
chr2	141625127	141625420
chr2	141625642	141625845
chr2	141641357	141641605
chr2	141643682	141643925
chr2	141660467	141660743
chr2	141665412	141665671
chr2	141680512	141680751
chr2	141707772	141707990
chr2	141709387	141709531
chr2	141739696	141739876
chr2	141747076	141747256
chr2	141751531	141751716
chr2	141762881	141763054
chr2	141771096	141771339
chr2	141773241	141773493
chr2	141777466	141777705
chr2	141806526	141806802
chr2	141812661	141812871
chr2	141816421	141816637
chr2	141819586	141819864
chr2	141945961	141946176
chr2	141986729	141987046
chr2	142004769	142004957
chr2	142012064	142012241
chr2	142237929	142238111
chr2	142567814	142567996
chr2	142888194	142888362
chr2	142888364	142888441
chr2	145528551	145528691
chr2	147023066	147023196
chr2	148512251	148512388
chr2	150001742	150001885
chr2	151505697	151505824
chr2	153031462	153031596
chr2	154509514	154509650
chr2	156001810	156001951
chr2	157503960	157504091
chr2	158594020	158594193
chr2	158594920	158595109
chr2	158617370	158617627
chr2	158622410	158622725
chr2	158626855	158627066
chr2	158630590	158630722
chr2	158634620	158634861
chr2	158636820	158637134
chr2	158655895	158656039
chr2	159040090	159040189
chr2	163509535	163509677
chr2	165004395	165004530
chr2	166500200	166500343
chr2	171002100	171002240
chr2	173420855	173421094
chr2	173423405	173423618
chr2	173426910	173427052
chr2	173427455	173427566
chr2	173428710	173428855
chr2	173429200	173429454
chr2	173429680	173429815
chr2	173431565	173431703
chr2	173433425	173433572
chr2	173435425	173435562
chr2	173450970	173451158
chr2	173457640	173457807
chr2	173460535	173460717
chr2	174003512	174003671
chr2	175510307	175510464
chr2	177000392	177000523
chr2	178095482	178096583
chr2	178096597	178096770
chr2	178097127	178097329
chr2	178097882	178098091
chr2	178098667	178099014
chr2	178129197	178129353
chr2	178504907	178505045
chr2	180008417	180008559
chr2	183000361	183000497
chr2	184500397	184500532
chr2	186010623	186010778
chr2	187516308	187516453
chr2	189008214	189008361
chr2	190508079	190508226
chr2	190656514	190656693
chr2	190660464	190660703
chr2	190670354	190670642
chr2	190671004	190671110
chr2	190682719	190682919
chr2	190708664	190708850
chr2	190717354	190717525
chr2	190718639	190718836
chr2	190718939	190719891
chr2	190720504	190720655
chr2	190722144	190722286
chr2	190728444	190728713
chr2	190728734	190728975
chr2	190732494	190732670
chr2	190738214	190738419
chr2	190741974	190742178
chr2	191894499	191894604
chr2	191895669	191895846
chr2	191896134	191896270
chr2	191897669	191897905
chr2	191898194	191898361
chr2	191898609	191898753
chr2	191899224	191899361
chr2	191900864	191901035
chr2	191903899	191904040
chr2	191905754	191905894
chr2	191919164	191919300
chr2	191922714	191922859
chr2	191922864	191922993
chr2	191923389	191923524
chr2	191926419	191926566
chr2	191927454	191927667
chr2	191929499	191929713
chr2	191931124	191931265
chr2	191934379	191934533
chr2	191937794	191937930
chr2	191940934	191941063
chr2	191996504	191996660
chr2	192011314	192011483
chr2	192012779	192012949
chr2	193522044	193522192
chr2	196506706	196506822
chr2	198256991	198257211
chr2	198257686	198257936
chr2	198260756	198261066
chr2	198262686	198262859
chr2	198263161	198263336
chr2	198263651	198263789
chr2	198264756	198264921
chr2	198264951	198265161
chr2	198265411	198265685
chr2	198266101	198266264
chr2	198266441	198266613
chr2	198266686	198266889
chr2	198267256	198267583
chr2	198267641	198267779
chr2	198268281	198268528
chr2	198269766	198269899
chr2	198269971	198270214
chr2	198272686	198272864
chr2	198273061	198273313
chr2	198274471	198274743
chr2	198281451	198281664
chr2	198283196	198283336
chr2	198283581	198283725
chr2	198285076	198285291
chr2	198285731	198285872
chr2	198288501	198288718
chr2	198299636	198299771
chr2	199510394	199510529
chr2	201017843	201017987
chr2	202506974	202507110
chr2	204002894	204003030
chr2	205523704	205523858
chr2	207008754	207008886
chr2	208420334	208420507
chr2	208424919	208425131
chr2	208425779	208425917
chr2	208432164	208432294
chr2	208434879	208435084
chr2	208436404	208436544
chr2	208439974	208440212
chr2	208441289	208441426
chr2	208442194	208442485
chr2	208461604	208461811
chr2	208534889	208535016
chr2	209101765	209101907
chr2	209103760	209103972
chr2	209104560	209104750
chr2	209106685	209106897
chr2	209108125	209108365
chr2	209110020	209110158
chr2	209113070	209113422
chr2	209116120	209116304
chr2	210000385	210000519
chr2	211502994	211503134
chr2	212140584	212140726
chr2	212141594	212141754
chr2	212142054	212142201
chr2	212146409	212146551
chr2	212146729	212146876
chr2	212248304	212248793
chr2	212251544	212251910
chr2	212252609	212252760
chr2	212285144	212285364
chr2	212286709	212286845
chr2	212288844	212289051
chr2	212293094	212293234
chr2	212295644	212295847
chr2	212426564	212426845
chr2	212483874	212484009
chr2	212488614	212488802
chr2	212495164	212495338
chr2	212522439	212522580
chr2	212522624	212522737
chr2	212530022	212530223
chr2	212537852	212538002
chr2	212543747	212543931
chr2	212566682	212566926
chr2	212568792	212568941
chr2	212570007	212570143
chr2	212576752	212576940
chr2	212578232	212578382
chr2	212587092	212587304
chr2	212589777	212589959
chr2	212615312	212615465
chr2	212652727	212652895
chr2	212812132	212812374
chr2	212989452	212989666
chr2	213403132	213403286
chr2	213488402	213488471
chr2	213490807	213490871
chr2	213491677	213491752
chr2	213492747	213492899
chr2	213499822	213499976
chr2	213872062	213872829
chr2	213878492	213878749
chr2	213886357	213886498
chr2	213886687	213886871
chr2	213914407	213914623
chr2	213921377	213921524
chr2	213921527	213921848
chr2	213962592	213962739
chr2	214012277	214012400
chr2	214012402	214012570
chr2	214013272	214013413
chr2	214014832	214014969
chr2	214511939	214512082
chr2	215593374	215593753
chr2	215595109	215595240
chr2	215595559	215595709
chr2	215609764	215609880
chr2	215610424	215610605
chr2	215617149	215617319
chr2	215632184	215632392
chr2	215633924	215634058
chr2	215645259	215645950
chr2	215645969	215646241
chr2	215656999	215657174
chr2	215661739	215661875
chr2	215674114	215674318
chr2	216005849	216005988
chr2	217524369	217524510
chr2	219015615	219015745
chr2	220513967	220514117
chr2	222015826	222015934
chr2	223065851	223065988
chr2	223066061	223066210
chr2	223066616	223066936
chr2	223084828	223085111
chr2	223085908	223086123
chr2	223096763	223097018
chr2	223158433	223158529
chr2	223158798	223159040
chr2	223160223	223160389
chr2	223161673	223161949
chr2	223163213	223163367
chr2	225020735	225020875
chr2	225338940	225339104
chr2	225342895	225343098
chr2	225346585	225346828
chr2	225360525	225360695
chr2	225362445	225362591
chr2	225365045	225365224
chr2	225367655	225367800
chr2	225368335	225368547
chr2	225370650	225370855
chr2	225371545	225371754
chr2	225376045	225376319
chr2	225378215	225378385
chr2	225379295	225379508
chr2	225400220	225400397
chr2	225422350	225422599
chr2	225427875	225428069
chr2	225434370	225434513
chr2	225449620	225449754
chr2	226500115	226500247
chr2	228002005	228002143
chr2	229506230	229506366
chr2	231090518	231090662
chr2	231099593	231099743
chr2	231101763	231102015
chr2	231102903	231103112
chr2	231103453	231103628
chr2	231106078	231106233
chr2	231108408	231108555
chr2	231109673	231109826
chr2	231110533	231110679
chr2	231112598	231112813
chr2	231113558	231113699
chr2	231115658	231115798
chr2	231118008	231118149
chr2	231120123	231120264
chr2	231134208	231134357
chr2	231134518	231134698
chr2	231135253	231135380
chr2	231149018	231149156
chr2	231150433	231150569
chr2	231152563	231152710
chr2	231155153	231155284
chr2	231157333	231157543
chr2	231158933	231159072
chr2	231162073	231162220
chr2	231174603	231174792
chr2	231175433	231175602
chr2	231175828	231175981
chr2	231176143	231176348
chr2	231177278	231177423
chr2	232526612	232526741
chr2	234087681	234087827
chr2	234590470	234590612
chr2	234590885	234590957
chr2	234590970	234591043
chr2	234665575	234665872
chr2	234668795	234668870
chr2	234668885	234668961
chr2	234669070	234669208
chr2	234669535	234669680
chr2	235501225	235501368
chr2	237006850	237006944
chr2	239974728	239974888
chr2	239975133	239975308
chr2	239976413	239976547
chr2	239988393	239988704
chr2	239990158	239990345
chr2	240000238	240000375
chr2	240002758	240002909
chr2	240003773	240003951
chr2	240005813	240005968
chr2	240009208	240009353
chr2	240011623	240011848
chr2	240016633	240016778
chr2	240024438	240024633
chr2	240029723	240029907
chr2	240033193	240033451
chr2	240036718	240037038
chr2	240048123	240048413
chr2	240055918	240056168
chr2	240056193	240056374
chr2	240061353	240061532
chr2	240062548	240062679
chr2	240066253	240066421
chr2	240078323	240078500
chr2	240083418	240083566
chr2	240083773	240084092
chr2	240085473	240085646
chr2	240098078	240098309
chr2	240111503	240111783
chr2	240112593	240112756
chr2	240158253	240158406
chr2	240219793	240219942
chr2	240274298	240274452
chr2	241713527	241713687
chr3	1511110	1511245
chr3	3016215	3016355
chr3	4532095	4532227
chr3	6005090	6005239
chr3	7502188	7502330
chr3	9005464	9005610
chr3	10070289	10070449
chr3	10073834	10073963
chr3	10074099	10074167
chr3	10074484	10074660
chr3	10076109	10076248
chr3	10076354	10076494
chr3	10076844	10076958
chr3	10077924	10078065
chr3	10080929	10081068
chr3	10081379	10081600
chr3	10083289	10083424
chr3	10084219	10084356
chr3	10084699	10084838
chr3	10085144	10085315
chr3	10085459	10085610
chr3	10088239	10088446
chr3	10089579	10089750
chr3	10091024	10091206
chr3	10094039	10094216
chr3	10101954	10102132
chr3	10103809	10103911
chr3	10105444	10105620
chr3	10106019	10106162
chr3	10106389	10106586
chr3	10107054	10107191
chr3	10107519	10107700
chr3	10108869	10109036
chr3	10114529	10114699
chr3	10114909	10115086
chr3	10116189	10116400
chr3	10119739	10119910
chr3	10122759	10122940
chr3	10123019	10123163
chr3	10127474	10127645
chr3	10128794	10128968
chr3	10130099	10130257
chr3	10130489	10130657
chr3	10131949	10132094
chr3	10133829	10133975
chr3	10134914	10135059
chr3	10135929	10136074
chr3	10136849	10136988
chr3	10137974	10138187
chr3	10140379	10140664
chr3	10142849	10142999
chr3	10183499	10183890
chr3	10188174	10188343
chr3	10191449	10191694
chr3	10514436	10514588
chr3	12009752	12009883
chr3	12625987	12626199
chr3	12626312	12626494
chr3	12626597	12626772
chr3	12627157	12627327
chr3	12629032	12629176
chr3	12632272	12632478
chr3	12633172	12633310
chr3	12641162	12642152
chr3	12642342	12642520
chr3	12642522	12643928
chr3	12644097	12644517
chr3	12644702	12644813
chr3	12644837	12646744
chr3	12647067	12648044
chr3	12648477	12648871
chr3	12649472	12650447
chr3	12650707	12650846
chr3	12653417	12653598
chr3	12659992	12660238
chr3	13669072	13669213
chr3	15004584	15004724
chr3	16502134	16502269
chr3	17077184	17077343
chr3	19516184	19516330
chr3	22505683	22505817
chr3	24000995	24001128
chr3	25512783	25512931
chr3	27004287	27004433
chr3	28500263	28500402
chr3	30003742	30003879
chr3	30648347	30648487
chr3	30664647	30664796
chr3	30686217	30686435
chr3	30691737	30691979
chr3	30713107	30713949
chr3	30715572	30715783
chr3	30729847	30730026
chr3	30732887	30733125
chr3	31503999	31504131
chr3	34504537	34504674
chr3	37035017	37035216
chr3	37038082	37038215
chr3	37042422	37042554
chr3	37045847	37045997
chr3	37048437	37048592
chr3	37050277	37050416
chr3	37053302	37053393
chr3	37053467	37053608
chr3	37055897	37056072
chr3	37058972	37059107
chr3	37061767	37061988
chr3	37067117	37067528
chr3	37070247	37070459
chr3	37081662	37081810
chr3	37083707	37083849
chr3	37088982	37089203
chr3	37089977	37090122
chr3	37090367	37090549
chr3	37091952	37092236
chr3	37523822	37523954
chr3	37627029	37627181
chr3	38180129	38180545
chr3	38181319	38181577
chr3	38181854	38182099
chr3	38182219	38182371
chr3	38182589	38182802
chr3	39006298	39006439
chr3	41265491	41265635
chr3	41265991	41266301
chr3	41266421	41266733
chr3	41266791	41267089
chr3	41267121	41267364
chr3	41268691	41268869
chr3	41274796	41274941
chr3	41274986	41275491
chr3	41275606	41275823
chr3	41277181	41277358
chr3	41277811	41278015
chr3	41278056	41278238
chr3	41279466	41279612
chr3	41280596	41280852
chr3	42041551	42041698
chr3	45007386	45007535
chr3	46537726	46537862
chr3	46960656	46960808
chr3	46961836	46961985
chr3	46964251	46964388
chr3	46966871	46967051
chr3	47058551	47058771
chr3	47059106	47059243
chr3	47061206	47061349
chr3	47079121	47079307
chr3	47082786	47082860
chr3	47084026	47084197
chr3	47087946	47088123
chr3	47098286	47099008
chr3	47103631	47103866
chr3	47106041	47106181
chr3	47108501	47108647
chr3	47125186	47125876
chr3	47127651	47127839
chr3	47129581	47129753
chr3	47139421	47139594
chr3	47142921	47143061
chr3	47144796	47144939
chr3	47147021	47147142
chr3	47147416	47147627
chr3	47155336	47155507
chr3	47158081	47158262
chr3	47161241	47161340
chr3	47161646	47166061
chr3	47168061	47168173
chr3	47205306	47205445
chr3	47292111	47292252
chr3	47295141	47295289
chr3	47300756	47300920
chr3	47304941	47305098
chr3	47305306	47305447
chr3	48004976	48005112
chr3	49397608	49397827
chr3	49398528	49398634
chr3	49399903	49400070
chr3	49405833	49406013
chr3	49410798	49410907
chr3	49412843	49413064
chr3	49551513	49551649
chr3	51033196	51033338
chr3	52336467	52336606
chr3	52341042	52341199
chr3	52341472	52341615
chr3	52342447	52342600
chr3	52343597	52343672
chr3	52436282	52436469
chr3	52436582	52436729
chr3	52436772	52436995
chr3	52437122	52437346
chr3	52437397	52437934
chr3	52438442	52438624
chr3	52439092	52439356
chr3	52439752	52439967
chr3	52440247	52440425
chr3	52440812	52440953
chr3	52441167	52441369
chr3	52441372	52441514
chr3	52441947	52442130
chr3	52442462	52442634
chr3	52443522	52443657
chr3	52443667	52443939
chr3	52582057	52582262
chr3	52584402	52584693
chr3	52584717	52584874
chr3	52588712	52588939
chr3	52592237	52592465
chr3	52595747	52595994
chr3	52597267	52597516
chr3	52598042	52598281
chr3	52610527	52610739
chr3	52613037	52613248
chr3	52620407	52620716
chr3	52621347	52621543
chr3	52623062	52623282
chr3	52637509	52637789
chr3	52643259	52643991
chr3	52649334	52649480
chr3	52651249	52651564
chr3	52658854	52659000
chr3	52661264	52661407
chr3	52662884	52663088
chr3	52668594	52668867
chr3	52675939	52676075
chr3	52677234	52677389
chr3	52678689	52678787
chr3	52682349	52682487
chr3	52685714	52685859
chr3	52692189	52692359
chr3	52696119	52696305
chr3	52702489	52702670
chr3	52712489	52712629
chr3	52713554	52713738
chr3	54017998	54018137
chr3	55502266	55502404
chr3	57005124	57005237
chr3	58541904	58542046
chr3	61511249	61511381
chr3	63009949	63010081
chr3	64522039	64522171
chr3	66001714	66001860
chr3	67506650	67506798
chr3	69691682	69691753
chr3	69691882	69692027
chr3	69692937	69693079
chr3	69693192	69693332
chr3	69694107	69694252
chr3	69788717	69788867
chr3	69812962	69813112
chr3	69915387	69915536
chr3	69928227	69928545
chr3	69985817	69985960
chr3	69986947	69987222
chr3	69987437	69987576
chr3	69988217	69988372
chr3	69990362	69990497
chr3	69998177	69998354
chr3	70000922	70001061
chr3	70005562	70005708
chr3	70008402	70008607
chr3	70013972	70014439
chr3	70110547	70110690
chr3	70110797	70110983
chr3	70115517	70115667
chr3	70117072	70117223
chr3	70515392	70515528
chr3	71007373	71007468
chr3	71008363	71008579
chr3	71015013	71015226
chr3	71019838	71019979
chr3	71021138	71021356
chr3	71021653	71021846
chr3	71026063	71026208
chr3	71026753	71026895
chr3	71026943	71027195
chr3	71037111	71037257
chr3	71050081	71050236
chr3	71064676	71064815
chr3	71090446	71090705
chr3	71096066	71096275
chr3	71101651	71101803
chr3	71102756	71102946
chr3	71161676	71161821
chr3	71179626	71179871
chr3	71247031	71247243
chr3	71247321	71247570
chr3	72033006	72033151
chr3	73515566	73515715
chr3	75016413	75016549
chr3	76508650	76508790
chr3	78003521	78003655
chr3	78647996	78648130
chr3	78649241	78649480
chr3	78655856	78656205
chr3	78663766	78663960
chr3	78666751	78667213
chr3	78676436	78676758
chr3	78680281	78680485
chr3	78683051	78683232
chr3	78683556	78683763
chr3	78684901	78685286
chr3	78688861	78689057
chr3	78695246	78695376
chr3	78696721	78696849
chr3	78700856	78701107
chr3	78706216	78706439
chr3	78708826	78708988
chr3	78710106	78710450
chr3	78711111	78711291
chr3	78717001	78717234
chr3	78717251	78717465
chr3	78717596	78717735
chr3	78719211	78719543
chr3	78734871	78735087
chr3	78737776	78737940
chr3	78742431	78742506
chr3	78763521	78763700
chr3	78766391	78766573
chr3	78766891	78767056
chr3	78795861	78796075
chr3	78987721	78988107
chr3	79067511	79067648
chr3	79174566	79174720
chr3	79582156	79582302
chr3	79638941	79639092
chr3	81046496	81046630
chr3	84002956	84003066
chr3	85509160	85509303
chr3	87010825	87010956
chr3	88502132	88502270
chr3	89156857	89157012
chr3	89176317	89176422
chr3	89258987	89259688
chr3	89390042	89390244
chr3	89390882	89391281
chr3	89444962	89445129
chr3	89448442	89448695
chr3	89456397	89456538
chr3	89457172	89457312
chr3	89462282	89462453
chr3	89468327	89468567
chr3	89478212	89478318
chr3	89480277	89480526
chr3	89498347	89498570
chr3	89499292	89499548
chr3	89521592	89521775
chr3	89528522	89528686
chr3	89613547	89613661
chr3	89622092	89622239
chr3	89625842	89625986
chr3	89626897	89627053
chr3	89630162	89630318
chr3	90024497	90024646
chr3	93531259	93531397
chr3	93590094	93590230
chr3	94501500	94501642
chr3	96003449	96003598
chr3	97517462	97517602
chr3	100529285	100529417
chr3	102023425	102023556
chr3	103534075	103534220
chr3	105034975	105035124
chr3	105377785	105378102
chr3	105389050	105389220
chr3	105397250	105397462
chr3	105400295	105400475
chr3	105400520	105400698
chr3	105404135	105404338
chr3	105412300	105412441
chr3	105420915	105421327
chr3	105422810	105423056
chr3	105438865	105439107
chr3	105452830	105453001
chr3	105455985	105456118
chr3	105459305	105459491
chr3	105464730	105464875
chr3	105468505	105468656
chr3	105470270	105470484
chr3	105495205	105495420
chr3	105572235	105572509
chr3	105586220	105586441
chr3	108014460	108014596
chr3	112507574	112507716
chr3	114030334	114030482
chr3	114057834	114058298
chr3	114069099	114070751
chr3	114099029	114099279
chr3	114099549	114099687
chr3	115509348	115509483
chr3	117000979	117001125
chr3	118509295	118509434
chr3	119545540	119545729
chr3	119562070	119562216
chr3	119582240	119582474
chr3	119585385	119585522
chr3	119595225	119595371
chr3	119624565	119624722
chr3	119631525	119631668
chr3	119634865	119635039
chr3	119642195	119642334
chr3	119666085	119666224
chr3	119720870	119721109
chr3	119812160	119812313
chr3	120003235	120003371
chr3	121151125	121151271
chr3	121151730	121151918
chr3	121154945	121155165
chr3	121158815	121158983
chr3	121168130	121168309
chr3	121178870	121179118
chr3	121186330	121186526
chr3	121187120	121187298
chr3	121190815	121191017
chr3	121192175	121192345
chr3	121195360	121195571
chr3	121200395	121200684
chr3	121202210	121202441
chr3	121203865	121204068
chr3	121206140	121209311
chr3	121212295	121212573
chr3	121215630	121215797
chr3	121217300	121217534
chr3	121228385	121228585
chr3	121228850	121229107
chr3	121230700	121230913
chr3	121238695	121238964
chr3	121240825	121241028
chr3	121248470	121248671
chr3	121251810	121252092
chr3	121255925	121256093
chr3	121258255	121258456
chr3	121260160	121260338
chr3	121263550	121263757
chr3	121264540	121264748
chr3	121511990	121512136
chr3	123007285	123007422
chr3	124505255	124505399
chr3	126006750	126006883
chr3	127520996	127521135
chr3	128199826	128200118
chr3	128200126	128201085
chr3	128201091	128202874
chr3	128204536	128205248
chr3	128205611	128205900
chr3	129007746	129007881
chr3	130508222	130508365
chr3	133502176	133502307
chr3	134514426	134514570
chr3	134644616	134644764
chr3	134670191	134670933
chr3	134696751	134696897
chr3	134825256	134825469
chr3	134851531	134851908
chr3	134872971	134873154
chr3	134880831	134881044
chr3	134884781	134884959
chr3	134885731	134885880
chr3	134898671	134898849
chr3	134911391	134911679
chr3	134920281	134920577
chr3	134959956	134960174
chr3	134967126	134967386
chr3	134968156	134968370
chr3	134977831	134977999
chr3	135015676	135015804
chr3	136502777	136502917
chr3	137717687	137717962
chr3	137729032	137729324
chr3	137742467	137742696
chr3	137743427	137743599
chr3	137748607	137748786
chr3	137749787	137750712
chr3	137750722	137750966
chr3	137751272	137751336
chr3	137751342	137751455
chr3	137751562	137752149
chr3	137752152	137752392
chr3	137752402	137752507
chr3	138009323	138009461
chr3	138664403	138665604
chr3	141005149	141005278
chr3	141205894	141206080
chr3	141230969	141231137
chr3	141235139	141235289
chr3	141248524	141248656
chr3	141259339	141259474
chr3	141272669	141272801
chr3	141274634	141274779
chr3	141277694	141277824
chr3	141278714	141278853
chr3	141289719	141289933
chr3	141290214	141290434
chr3	141291429	141291599
chr3	141291954	141292083
[truncated: 9,161 more rows]
