# Supplementary material for: Combined activation of MAP kinase pathway and β-catenin signaling cause deep penetrating nevi
Source: Nat Commun. 2017 Sep 21;8:644. doi: 10.1038/s41467-017-00758-3 (PMC5608693; doi:10.1038/s41467-017-00758-3)
Supplement: Supplementary file 7 — Supplementary Data 6 [file 41467_2017_758_MOESM7_ESM.xlsx]

## Sheet: version3-TargetGenes
Target genes on Sequencing Panel (NimV4)
Version 3
Target	Gene	Select Introns Included	Present in version 1	Present in version 2
1	ABL1	No	Yes	Yes
2	ABL2	No	Yes	Yes
3	ACVR1	No	No	Yes
4	ACVR1B	No	No	Yes
5	AJUBA	No	No	Yes
6	AKT1	No	Yes	Yes
7	AKT2	No	Yes	Yes
8	AKT3	No	Yes	Yes
9	ALK	Yes	Yes	Yes
10	AMER1	No	No	Yes
11	APC	No	Yes	Yes
12	APOBEC3G	No	Yes	Yes
13	AR	Yes	Yes	Yes
14	ARAF	No	Yes	Yes
15	ARFRP1	No	Yes	Yes
16	ARHGAP35	No	No	Yes
17	ARID1A	No	Yes	Yes
18	ARID1B	No	Yes	Yes
19	ARID2	No	Yes	Yes
20	ARID5B	No	No	Yes
21	ASH2L	No	No	Yes
22	ASXL1	No	No	Yes
23	ASXL2	No	No	Yes
24	ATF1	Yes	Yes	Yes
25	ATM	No	Yes	Yes
26	ATR	No	Yes	Yes
27	ATRX	Yes	No	Yes
28	AURKA	No	Yes	Yes
29	AURKB	No	Yes	Yes
30	AXIN1	No	No	Yes
31	AXIN2	No	No	Yes
32	AXL	No	No	Yes
33	BAP1	No	Yes	Yes
34	BARD1	No	Yes	Yes
35	BCL2	No	Yes	Yes
36	BCL2A1	No	Yes	Yes
37	BCL2L1	No	No	No
38	BCL2L12	No	Yes	Yes
39	BCL2L2	No	Yes	Yes
40	BCL6	No	Yes	Yes
41	BCOR	No	No	Yes
42	BCORL1	No	No	Yes
43	BLM	No	No	Yes
44	BRAF	Yes	Yes	Yes
45	BRCA1	No	Yes	Yes
46	BRCA2	No	Yes	Yes
47	BRD4	No	No	Yes
48	BRIP1	No	Yes	Yes
49	BTG1	No	No	No
50	BTK	Yes	No	Yes
51	CALR	No	No	Yes
52	CARD11	No	Yes	Yes
53	CBFB	Yes	No	Yes
54	CBL	No	Yes	Yes
55	CBLB	No	No	No
56	CCND1	No	Yes	Yes
57	CCND2	No	Yes	Yes
58	CCND3	No	Yes	Yes
59	CCNE1	Yes	Yes	Yes
60	CD274	No	No	Yes
61	CD79A	No	Yes	Yes
62	CD79B	No	Yes	Yes
63	CDC42	No	Yes	Yes
64	CDC73	No	Yes	Yes
65	CDH1	No	Yes	Yes
66	CDK12	No	No	Yes
67	CDK4	No	Yes	Yes
68	CDK6	No	Yes	Yes
69	CDK8	No	Yes	Yes
70	CDKN1A	No	Yes	Yes
71	CDKN1B	No	Yes	Yes
72	CDKN2A	No	Yes	Yes
73	CDKN2B	No	Yes	Yes
74	CDKN2C	No	Yes	Yes
75	CEBPA	No	Yes	Yes
76	CHD1	No	No	No
77	CHD2	No	No	No
78	CHD4	No	No	Yes
79	CHD5	No	No	No
80	CHEK1	No	Yes	Yes
81	CHEK2	No	Yes	Yes
82	CIC	Yes	No	Yes
83	CLDN18	Yes	No	Yes
84	CNOT3	No	No	No
85	COL1A1	No	Yes	Yes
86	COL2A1	No	No	Yes
87	CRCT1	No	No	No
88	CREB1	No	No	No
89	CREBBP	Yes	Yes	Yes
90	CRKL	No	Yes	Yes
91	CSF1R	Yes	Yes	Yes
92	CSF3R	No	No	Yes
93	CTCF	No	No	Yes
94	CTNNA1	No	No	Yes
95	CTNNB1	No	Yes	Yes
96	CUL3	No	No	Yes
97	CUX1	No	No	Yes
98	CXCR4	No	No	Yes
99	CYLD	No	Yes	Yes
100	DCC	No	Yes	Yes
101	DDIT3	Yes	Yes	Yes
102	DDR2	No	Yes	Yes
103	DDX3X	No	No	Yes
104	DDX41	No	No	No
105	DGKH	No	No	No
106	DICER1	No	No	Yes
107	DIS3	No	No	No
108	DNAJB1	No	No	No
109	DNMT3A	No	Yes	Yes
110	DOT1L	No	Yes	Yes
111	DUSP2	No	Yes	Yes
112	DUSP4	No	Yes	Yes
113	DUSP6	Yes	Yes	Yes
114	DYNC1I1	No	Yes	Yes
115	EBF1	No	No	Yes
116	EDNRB	No	Yes	Yes
117	EGFR	No	Yes	Yes
118	EGR1	No	No	No
119	EIF1AX	No	No	Yes
120	ELF3	No	No	Yes
121	EMSY	No	No	No
122	EP300	No	Yes	Yes
123	EPCAM	No	No	Yes
124	EPHA2	No	No	No
125	EPHA3	No	Yes	Yes
126	EPHA5	No	Yes	Yes
127	EPHA7	No	Yes	Yes
128	EPHB1	No	Yes	Yes
129	EPOR	No	No	No
130	ERBB2	No	Yes	Yes
131	ERBB3	No	Yes	Yes
132	ERBB4	No	Yes	Yes
133	ERCC1	No	No	No
134	ERCC2	No	Yes	Yes
135	ERG	No	Yes	Yes
136	ERRFI1	No	No	No
137	ESPL1	No	No	Yes
138	ESR1	No	No	Yes
139	ESR2	No	No	Yes
140	ETS1	No	No	Yes
141	ETV6	Yes	Yes	Yes
142	EWSR1	Yes	Yes	Yes
143	EZH1	No	No	Yes
144	EZH2	No	Yes	Yes
145	FAM46C	No	No	Yes
146	FANCA	No	Yes	Yes
147	FANCC	No	No	Yes
148	FANCE	No	No	Yes
149	FANCF	No	No	Yes
150	FANCG	No	No	Yes
151	FANCL	Yes	No	Yes
152	FAT1	Yes	No	No
153	FAT3	No	No	No
154	FBXW7	No	Yes	Yes
155	FGF10	No	No	Yes
156	FGF14	No	No	Yes
157	FGF19	No	No	Yes
158	FGF23	No	No	Yes
159	FGF3	No	No	Yes
160	FGF4	No	No	Yes
161	FGF6	No	No	Yes
162	FGFR1	Yes	Yes	Yes
163	FGFR2	Yes	Yes	Yes
164	FGFR3	Yes	Yes	Yes
165	FGFR4	No	Yes	Yes
166	FH	No	No	Yes
167	FLCN	No	No	Yes
168	FLT1	No	Yes	Yes
169	FLT3	No	Yes	Yes
170	FLT4	No	Yes	Yes
171	FOXA1	No	No	Yes
172	FOXL2	No	No	Yes
173	FOXO1	Yes	No	Yes
174	FOXP1	Yes	No	Yes
175	FRS2	Yes	No	No
176	FUBP1	Yes	No	Yes
177	FUS	Yes	Yes	Yes
178	FYN	No	No	Yes
179	GAB2	No	Yes	Yes
180	GATA1	No	Yes	Yes
181	GATA2	No	No	Yes
182	GATA3	No	No	Yes
183	GLI1	No	No	Yes
184	GLI2	No	No	Yes
185	GNA11	No	Yes	Yes
186	GNA13	No	No	Yes
187	GNAQ	No	Yes	Yes
188	GNAS	Yes	Yes	Yes
189	GPC3	No	No	No
190	GPR124	No	Yes	Yes
191	GRIN2A	No	Yes	Yes
192	GRM3	No	Yes	Yes
193	GSK3B	No	No	Yes
194	H3F3A	Yes	No	Yes
195	H3F3B	No	No	Yes
196	HDAC4	No	No	No
197	HDAC9	No	No	Yes
198	HEY1	No	No	No
199	HGF	No	No	Yes
200	HIF1A	No	No	Yes
201	HIST1H3B	No	No	Yes
202	HMGA2	No	No	No
203	HNF1A	No	Yes	Yes
204	HOXB13	No	No	Yes
205	HRAS	No	Yes	Yes
206	HSP90AB1	No	No	No
207	HSPA2	No	No	Yes
208	HSPA5	No	No	Yes
209	ID3	No	No	Yes
210	IDH1	No	Yes	Yes
211	IDH2	No	Yes	Yes
212	IGF1R	No	Yes	Yes
213	IGF2	No	No	No
214	IGF2R	No	Yes	Yes
215	IKBKE	No	Yes	Yes
216	IKZF1	No	Yes	Yes
217	IKZF2	No	No	Yes
218	IKZF3	No	No	Yes
219	IL2RB	No	No	No
220	IL7R	No	No	Yes
221	INHBA	No	Yes	Yes
222	INPP4B	No	No	No
223	IPMK	No	No	No
224	IRF4	No	No	Yes
225	IRS2	No	Yes	Yes
226	JAK1	No	Yes	Yes
227	JAK2	Yes	Yes	Yes
228	JAK3	No	Yes	Yes
229	JAZF1	Yes	No	Yes
230	KAT6A	No	No	Yes
231	KDM5A	No	No	Yes
232	KDM5C	No	No	Yes
233	KDM6A	No	Yes	Yes
234	KDR	No	Yes	Yes
235	KEAP1	No	Yes	Yes
236	KIT	No	Yes	Yes
237	KLF4	No	No	Yes
238	KLHL6	No	No	Yes
239	KMT2A	Yes	No	Yes
240	KMT2B	No	No	Yes
241	KMT2D	No	No	Yes
242	KNSTRN	No	No	No
243	KRAS	No	Yes	Yes
244	LEF1	No	No	Yes
245	LIFR	No	No	Yes
246	LRP1B	No	No	Yes
247	LRRK2	No	No	Yes
248	LZTR1	No	No	No
249	MALAT1	No	No	Yes
250	MAML2	No	No	No
251	MAP2K1	No	Yes	Yes
252	MAP2K2	Yes	Yes	Yes
253	MAP2K4	No	Yes	Yes
254	MAP3K1	Yes	Yes	Yes
255	MAP3K2	No	Yes	Yes
256	MAP3K5	No	Yes	Yes
257	MAP3K7	No	No	Yes
258	MAP3K9	No	Yes	Yes
259	MAPK1	No	No	Yes
260	MCL1	No	Yes	Yes
261	MDM2	No	Yes	Yes
262	MDM4	No	Yes	Yes
263	MED12	No	No	Yes
264	MEF2B	No	No	Yes
265	MEN1	No	Yes	Yes
266	MET	Yes	Yes	Yes
267	MGA	No	No	Yes
268	MGMT	No	No	No
269	MITF	No	Yes	Yes
270	MLH1	No	Yes	Yes
271	MLH3	No	No	No
272	MPL	No	Yes	Yes
273	MRE11A	No	Yes	Yes
274	MSH2	No	Yes	Yes
275	MSH3	No	No	No
276	MSH6	No	Yes	Yes
277	MTOR	No	Yes	Yes
278	MUTYH	No	Yes	Yes
279	MYB	Yes	No	Yes
280	MYBL1	Yes	No	Yes
281	MYC	Yes	Yes	Yes
282	MYCL1	No	Yes	No
283	MYCN	No	Yes	Yes
284	MYD88	No	No	Yes
285	MYH9	No	No	Yes
286	NAV3	No	No	Yes
287	NBN	No	No	Yes
288	NCKAP5	No	No	No
289	NCOA2	No	No	No
290	NCOA3	No	No	No
291	NCOR1	No	No	Yes
292	NF1	No	Yes	Yes
293	NF2	No	Yes	Yes
294	NFE2L2	No	No	Yes
295	NFKBIA	No	No	Yes
296	NFKBIE	No	Yes	Yes
297	NIPBL	No	No	Yes
298	NKX2-1	Yes	Yes	Yes
299	NOTCH1	No	Yes	Yes
300	NOTCH3	No	Yes	Yes
301	NPM1	No	Yes	Yes
302	NRAS	No	Yes	Yes
303	NSD1	No	No	Yes
304	NSD2	No	No	No
305	NT5C2	No	No	Yes
306	NTRK1	Yes	Yes	Yes
307	NTRK2	Yes	Yes	Yes
308	NTRK3	Yes	Yes	Yes
309	NUP93	No	No	Yes
310	NUTM1	Yes	No	Yes
311	OR5L1	Yes	No	Yes
312	PAK1	No	No	No
313	PAK3	No	Yes	Yes
314	PALB2	No	Yes	Yes
315	PARK2	No	No	No
316	PAX3	No	Yes	Yes
317	PAX5	No	Yes	Yes
318	PAX7	No	No	No
319	PAX8	Yes	No	Yes
320	PBRM1	No	Yes	Yes
321	PDCD1LG2	No	No	Yes
322	PDGFB	Yes	Yes	Yes
323	PDGFRA	No	Yes	Yes
324	PDGFRB	Yes	Yes	Yes
325	PDK1	No	No	Yes
326	PHF6	No	No	Yes
327	PHOX2B	No	No	No
328	PIK3CA	No	Yes	Yes
329	PIK3CG	No	Yes	Yes
330	PIK3R1	No	Yes	Yes
331	PIK3R2	No	No	Yes
332	PLAG1	No	No	No
333	PLCB4	No	No	No
334	PMS1	No	No	No
335	POLD1	No	No	Yes
336	POLE	Yes	No	Yes
337	POLQ	Yes	No	Yes
338	POT1	Yes	No	Yes
339	POU3F2	No	Yes	Yes
340	PPM1D	No	No	Yes
341	PPP2R1A	Yes	No	Yes
342	PPP6C	No	Yes	Yes
343	PRDM1	No	No	Yes
344	PREX2	No	No	No
345	PRKACA	Yes	No	Yes
346	PRKAG2	No	No	No
347	PRKAR1A	Yes	No	Yes
348	PRKCA	Yes	No	Yes
349	PRKCH	No	No	No
350	PRKDC	No	Yes	Yes
351	PTCH1	Yes	Yes	Yes
352	PTCH2	No	Yes	Yes
353	PTEN	Yes	Yes	Yes
354	PTK2B	No	Yes	Yes
355	PTPN1	No	No	Yes
356	PTPN11	No	Yes	Yes
357	PTPRB	No	No	No
358	PTPRD	No	Yes	Yes
359	PTPRK	No	Yes	Yes
360	PTPRT	No	No	Yes
361	RAC1	No	Yes	Yes
362	RAD21	No	No	Yes
363	RAD50	No	No	Yes
364	RAD51	No	No	Yes
365	RAD51C	No	No	Yes
366	RAD51D	No	No	Yes
367	RAF1	Yes	Yes	Yes
368	RARA	No	Yes	Yes
369	RASA1	No	Yes	Yes
370	RASA2	No	No	No
371	RB1	No	Yes	Yes
372	RBM10	No	No	Yes
373	REL	No	Yes	Yes
374	RELA	Yes	No	Yes
375	RET	Yes	Yes	Yes
376	RHEB	No	No	Yes
377	RHOA	Yes	No	Yes
378	RICTOR	No	Yes	Yes
379	RIT1	Yes	No	Yes
380	RNF43	No	No	Yes
381	ROBO1	No	No	No
382	ROS1	Yes	Yes	Yes
383	RPL10	No	No	No
384	RPTOR	No	Yes	Yes
385	RRAGC	No	No	No
386	RRAS	No	No	Yes
387	RRAS2	No	No	Yes
388	RSPO2	Yes	No	No
389	RSPO3	Yes	No	No
390	RUNX1	Yes	Yes	Yes
391	RUNX1T1	No	Yes	Yes
392	SDHB	No	No	Yes
393	SDHD	No	No	Yes
394	SETBP1	No	No	Yes
395	SETD2	No	No	Yes
396	SF3B1	No	Yes	Yes
397	SH2B3	No	No	Yes
398	SHH	No	No	Yes
399	SIN3A	No	No	Yes
400	SLIT2	Yes	No	No
401	SLITRK6	No	No	Yes
402	SMAD2	No	Yes	Yes
403	SMAD3	No	Yes	Yes
404	SMAD4	No	Yes	Yes
405	SMARCA2	No	Yes	Yes
406	SMARCA4	Yes	Yes	Yes
407	SMARCB1	Yes	Yes	Yes
408	SMC1A	No	No	Yes
409	SMC3	No	No	Yes
410	SMO	No	Yes	Yes
411	SNCAIP	No	No	No
412	SOCS1	No	Yes	Yes
413	SOS1	No	No	Yes
414	SOS2	Yes	Yes	Yes
415	SOX10	No	Yes	Yes
416	SOX2	No	Yes	Yes
417	SOX9	No	No	Yes
418	SPEN	No	No	Yes
419	SPOP	No	No	Yes
420	SPRED1	Yes	Yes	Yes
421	SPRY1	No	Yes	Yes
422	SPRY2	No	Yes	Yes
423	SPRY4	No	Yes	Yes
424	SPTA1	No	No	Yes
425	SRC	No	Yes	Yes
426	SRSF2	No	No	Yes
427	SS18	Yes	No	Yes
428	STAG2	No	Yes	Yes
429	STAT3	No	Yes	Yes
430	STAT4	No	No	Yes
431	STAT6	Yes	No	Yes
432	STK11	No	Yes	Yes
433	SUFU	No	Yes	Yes
434	SYK	No	No	No
435	SYNE1	No	No	No
436	TADA1	No	No	Yes
437	TBX3	No	No	Yes
438	TCEB1	No	No	No
439	TCF7L2	No	No	Yes
440	TERT	No	Yes	Yes
441	TET2	No	Yes	Yes
442	TFE3	Yes	No	Yes
443	TFEB	Yes	No	Yes
444	TGFBR2	No	Yes	Yes
445	TLR4	No	No	Yes
446	TMPRSS2	Yes	No	Yes
447	TNFAIP3	No	Yes	Yes
448	TNFRSF14	No	No	Yes
449	TOP1	No	Yes	Yes
450	TOP2A	No	No	No
451	TP53	Yes	Yes	Yes
452	TRAF3	No	No	No
453	TRAF7	No	No	Yes
454	TRIM28	No	No	No
455	TSC1	No	Yes	Yes
456	TSC2	No	Yes	Yes
457	TSHR	No	Yes	Yes
458	TSHZ2	No	No	Yes
459	TSHZ3	No	No	Yes
460	TSLP	No	No	No
461	TTYH1	No	No	No
462	TYK2	Yes	No	No
463	U2AF1	No	No	No
464	USP7	No	No	Yes
465	VEGFA	No	No	No
466	VHL	No	Yes	Yes
467	WISP3	No	No	Yes
468	WRN	No	Yes	Yes
469	WT1	Yes	Yes	Yes
470	XBP1	No	No	No
471	XPO1	No	No	Yes
472	YAP1	No	Yes	Yes
473	YWHAE	Yes	No	Yes
474	ZBTB20	No	No	No
475	ZFHX3	No	No	Yes
476	ZMYM3	No	No	Yes
477	ZNF217	No	No	Yes
478	ZNF703	No	No	Yes
479	ZNFHX4	No	No	No
480	ZRSR2	No	No	Yes
